# Supplementary material for: Development of a seroepidemiological tool for bat-borne and shrew-borne hantaviruses and its application using samples from Zambia
Source: PLoS Negl Trop Dis. 2024 Nov 21;18(11):e0012669. doi: 10.1371/journal.pntd.0012669 (PMC11651553; doi:10.1371/journal.pntd.0012669)
Supplement: S1 Table — No significant relationship between seropositivity to any antigens (DATAtab program). B: Correlation ratio between two antigens; A total of 138 bats showed positive reactions to multiple antigens. The relation between the reactivity of 138 was examined considering the correlation between two antigens. The correlation ratio is shown in S1B Table. (XLSX) [file pntd.0012669.s002.xlsx]

## Sheet: S1_Table
		Table S1 Comparison of individual antigens (A) and multiple positives (B)
		A: Pair-wise comparison between individual antigens
		Combinations	t-test	p
		BRNV - DKGV	1.04	0.298
		BRNV - QZNV	0.17	0.862
		BRNV - ROBV	0.35	0.729
		BRNV - XSV	0.77	0.442
		BRNV - ASAV	0.07	0.941
		BRNV - ALTV	-0.46	0.647
		BRNV - CBNV	0.66	0.511
		BRNV - TPMV	-0.26	0.795
		DKGV - QZNV	-0.87	0.386
		DKGV - ROBV	-0.69	0.488
		DKGV - XSV	-0.27	0.785
		DKGV - ASAV	-0.97	0.334
		DKGV - ALTV	-1.5	0.134
		DKGV - CBNV	-0.38	0.701
		DKGV - TPMV	-1.3	0.193
		QZNV - ROBV	0.17	0.862
		QZNV - XSV	0.59	0.552
		QZNV - ASAV	-0.1	0.921
		QZNV - ALTV	-0.63	0.528
		QZNV - CBNV	0.48	0.629
		QZNV - TPMV	-0.43	0.665
		ROBV - XSV	0.42	0.674
		ROBV - ASAV	-0.27	0.785
		ROBV - ALTV	-0.81	0.421
		ROBV - CBNV	0.31	0.757
		ROBV - TPMV	-0.61	0.544
		XSV - ASAV	-0.69	0.488
		XSV - ALTV	-1.23	0.22
		XSV - CBNV	-0.11	0.911
		XSV - TPMV	-1.03	0.304
		ASAV - ALTV	-0.53	0.594
		ASAV - CBNV	0.58	0.56
		ASAV - TPMV	-0.33	0.738
		ALTV - CBNV	1.11	0.265
		ALTV - TPMV	0.2	0.843
		CBNV - TPMV	-0.92	0.359
	Fisher’s least significant difference tests were performed between antigens. No significant relationship between seropositivity to any antigens (DATAtab program).
		B: Correlation ratio between two antigens
			ASAV	ALTV	CBNV	TPMV	BRNV	DKGV	QZNV	ROBV	XSV
		ASAV	1	-0.45	0.11	-0.2	0.12	-0.12	0.02	-0.09	0.03
		ALTV		1	-0.24	-0.08	-0.15	-0.02	-0.23	0.04	-0.09
		CBNV			1	-0.13	-0.16	-0.14	-0.06	-0.13	-0.07
		TPMV				1	-0.16	-0.04	-0.13	-0.02	-0.02
		BRNV					1	-0.15	0.08	-0.08	-0.26
		DKGV						1	0.04	0.05	-0.05
		QZNV							1	-0.01	0.05
		ROBV								1	-0.01
		XSV									1
B: A total of 138 bats showed positive reactions to multiple antigens. The relation between the reactivity of 138 was examined considering the correlation between two antigens. The correlation ratio is shown in the above Table.
