# Supplementary material for: Development of a seroepidemiological tool for bat-borne and shrew-borne hantaviruses and its application using samples from Zambia
Source: PLoS Negl Trop Dis. 2024 Nov 21;18(11):e0012669. doi: 10.1371/journal.pntd.0012669 (PMC11651553; doi:10.1371/journal.pntd.0012669)
Supplement: S2 Table — Epitope sequence of monoclonal antibody E5/G6 on hantavirus N protein and comparison of reactivities of bat and shrew-borne hantaviruses. (XLSX) [file pntd.0012669.s003.xlsx]

## Sheet: Sheet1
		Table S2 Amino acid sequences of the epitope and corresponding sites of monoclonal antibody E5/G6.
		Viruses	Site	Amino acid sequence of epitope										E5/G6 binding
		Hantaan	165-174	Y	E	D	V	N	G	I	R	K	P	+
		76-118
		BRNV	166-175	V	E	E	I	G	G	V	K	T	H	-
		DKGV	166-175	F	F	E	K	G	G	I	K	V	P	-
		QZNV	167-176	F	T	E	K	G	G	V	K	I	P	-
		ROBV	166-175	F	T	E	K	N	G	V	K	T	P	-
		XSV	166-175	F	V	E	K	G	G	I	K	V	P	-
		ASAV	166-175	Y	I	E	V	N	G	I	R	K	P	+
		ALTV	128-137	S	E	D	A	R	G	G	R	T	P	-
		CBNV	166-175	F	I	E	E	N	G	I	R	K	P	+
		VVAV	166-175	Y	T	E	K	G	G	V	K	V	P	-
		SWSV	166-175	F	D	E	T	P	T	G	R	K	P	-
		TPMV	175-185	M	E	D	R	N	G	I	K	Q	H	-
		Supplemental table 2 Epitope sequence of monoclonal antibody E5/G6 on hantavirus N protein and comparison of reactivities of bat and shrew-borne hantaviruses.
