# Supplementary material for: Development of a seroepidemiological tool for bat-borne and shrew-borne hantaviruses and its application using samples from Zambia
Source: PLoS Negl Trop Dis. 2024 Nov 21;18(11):e0012669. doi: 10.1371/journal.pntd.0012669 (PMC11651553; doi:10.1371/journal.pntd.0012669)
Supplement: S1 Data — (XLSX) [file pntd.0012669.s004.xlsx]

## Sheet: Total IFA results
	ID	SP	M-Shrew	M-bat	ASAV	ALTV	CBNV	NVAV	SWSV	TPMV	BRNV	DKGV	QZNV	ROBV	XNV
1	ZFB06 #1	Eidolon helvum
2	ZFB06 #2	Eidolon helvum
3	ZFB06 #3	Eidolon helvum
4	ZFB06 #4	Eidolon helvum
5	ZFB06 #5	Eidolon helvum
6	ZFB06 #6	Eidolon helvum
7	ZFB06 #7	Eidolon helvum	+		+	+
8	ZFB06 #8	Eidolon helvum
9	ZFB06 #9	Eidolon helvum
10	ZFB06 #10	Eidolon helvum
11	ZFB06 #11	Eidolon helvum		+++								++			++
12	ZFB06 #12	Eidolon helvum	+
13	ZFB06 #13	Eidolon helvum
14	ZFB06 #14	Eidolon helvum	+	+		+					+
15	ZFB06 #15	Eidolon helvum
16	ZFB06 #16	Eidolon helvum
17	ZFB06 #17	Eidolon helvum
18	ZFB06 #18	Eidolon helvum
19	ZFB06 #19	Eidolon helvum
20	ZFB06 #20	Eidolon helvum
21	ZFB06 #21	Eidolon helvum	+			+
22	ZFB06 #22	Eidolon helvum
23	ZFB06 #23	Eidolon helvum
24	ZFB06 #24	Eidolon helvum
25	ZFB06 #25	Eidolon helvum
26	ZFB06 #26	Eidolon helvum
27	ZFB06 #27	Eidolon helvum
28	ZFB06 #28	Eidolon helvum
29	ZFB06 #29	Eidolon helvum
30	ZFB06 #30	Eidolon helvum
31	ZFB06 #31	Eidolon helvum
32	ZFB06 #32	Eidolon helvum
33	ZFB06 #33	Eidolon helvum
34	ZFB06 #34	Eidolon helvum
35	ZFB06 #35	Eidolon helvum
36	ZFB06 #36	Eidolon helvum
37	ZFB06 #37	Eidolon helvum
38	ZFB06 #38	Eidolon helvum
39	ZFB06 #39	Eidolon helvum
40	ZFB06 #40	Eidolon helvum
41	ZFB06 #41	Eidolon helvum
42	ZFB06 #42	Eidolon helvum
43	ZFB06 #21	Eidolon helvum	+							+
44	ZFB06 #44	Eidolon helvum	+		+
45	ZFB06 #45	Eidolon helvum
46	ZFB06 #46	Eidolon helvum
47	ZFB06 #47	Eidolon helvum	++		+++		+
48	ZFB06 #48	Eidolon helvum
49	ZFB06 #49	Eidolon helvum	++				+			++
50	ZFB06 #50	Eidolon helvum
51	ZFB06 #51	Eidolon helvum
52	ZFB06 #52	Eidolon helvum
53	ZFB06 #53	Eidolon helvum
54	ZFB06 #54	Eidolon helvum
55	ZFB06 #55	Eidolon helvum
56	ZFB06 #56	Eidolon helvum
57	ZFB06 #57	Eidolon helvum
58	ZFB06 #58	Eidolon helvum
59	ZFB06 #59	Eidolon helvum
60	ZFB06 #60	Eidolon helvum
61	ZFB06 #61	Eidolon helvum
62	ZFB06 #62	Eidolon helvum
63	ZFB06 #63	Eidolon helvum
64	ZFB06 #64	Eidolon helvum
65	ZFB06 #65	Eidolon helvum
66	ZFB06 #66	Eidolon helvum	++		+		+
67	ZFB06 #67	Eidolon helvum
68	ZFB06 #68	Eidolon helvum
69	ZFB06 #69	Eidolon helvum
70	ZFB06 #70	Eidolon helvum
71	ZFB06 #71	Eidolon helvum
72	ZFB06 #72	Eidolon helvum
73	ZFB06 #73	Eidolon helvum
74	ZFB06 #74	Eidolon helvum
75	ZFB06 #75	Eidolon helvum
76	ZFB06 #76	Eidolon helvum
77	ZFB06 #77	Eidolon helvum
78	ZFB06 #78	Eidolon helvum
79	ZFB06 #79	Eidolon helvum
80	ZFB06 #80	Eidolon helvum
81	ZFB06 #81	Eidolon helvum
82	ZFB06 #82	Eidolon helvum
83	ZFB06 #83	Eidolon helvum
84	ZFB06 #84	Eidolon helvum
85	ZFB06 #85	Eidolon helvum
86	ZFB06 #86	Eidolon helvum	+			+	+
87	ZFB06 #87	Eidolon helvum
88	ZFB06 #88	Eidolon helvum	+	+		+	+						+	+	+
89	ZFB06 #89	Eidolon helvum
90	ZFB06 #90	Eidolon helvum
91	ZFB06 #91	Eidolon helvum
92	ZFB06 #92	Eidolon helvum
93	ZFB06 #93	Eidolon helvum
94	ZFB06 #94	Eidolon helvum
95	ZFB06 #95	Eidolon helvum
96	ZFB06 #96	Eidolon helvum
97	ZFB06 #97	Eidolon helvum
98	ZFB06 #98	Eidolon helvum
99	ZFB06 #99	Eidolon helvum
100	ZFB06 #100	Eidolon helvum
101	ZFB06 #101	Eidolon helvum	+	++									+
102	ZFB06 #102	Eidolon helvum
103	ZFB06 #103	Eidolon helvum
104	ZFB06 #104	Eidolon helvum
105	ZFB06 #105	Eidolon helvum
106	ZFB06 #106	Eidolon helvum
107	ZFB06 #107	Eidolon helvum
108	ZFB07 #1	Eidolon helvum
109	ZFB07 #2	Eidolon helvum
110	ZFB07 #3	Eidolon helvum
111	ZFB07 #4	Eidolon helvum
112	ZFB07 #5	Eidolon helvum
113	ZFB07 #6	Eidolon helvum
114	ZFB07 #7	Eidolon helvum
115	ZFB07 #8	Eidolon helvum
116	ZFB07 #9	Eidolon helvum
117	ZFB07 #10	Eidolon helvum
118	ZFB07 #11	Eidolon helvum
119	ZFB07 #12	Eidolon helvum
120	ZFB07 #13	Eidolon helvum
121	ZFB07 #14	Eidolon helvum
122	ZFB07 #15	Eidolon helvum
123	ZFB07 #16	Eidolon helvum
124	ZFB07 #17	Eidolon helvum
125	ZFB07 #18	Eidolon helvum
126	ZFB07 #19	Eidolon helvum
127	ZFB07 #20	Eidolon helvum
128	ZFB07 #21	Eidolon helvum
129	ZFB07 #22	Eidolon helvum
130	ZFB07 #23	Eidolon helvum
131	ZFB07 #24	Eidolon helvum
132	ZFB07 #25	Eidolon helvum
133	ZFB07 #26	Eidolon helvum
134	ZFB07 #27	Eidolon helvum
135	ZFB07 #28	Eidolon helvum
136	ZFB07 #29	Eidolon helvum
137	ZFB07 #30	Eidolon helvum
138	ZFB07 #31	Eidolon helvum
139	ZFB07 #32	Eidolon helvum		+							++
140	ZFB07 #33	Eidolon helvum	+		+
141	ZFB07 #34	Eidolon helvum
142	ZFB07 #35	Eidolon helvum	+				+
143	ZFB07 #36	Eidolon helvum
144	ZFB07 #37	Eidolon helvum
145	ZFB07 #38	Eidolon helvum	+	++							+		++	+
146	ZFB07 #39	Eidolon helvum	++	++	++						++
147	ZFB07 #40	Eidolon helvum
148	ZFB07 #41	Eidolon helvum
149	ZFB07 #42	Eidolon helvum
150	ZFB07 #43	Eidolon helvum
151	ZFB07 #44	Eidolon helvum
152	ZFB07 #45	Eidolon helvum
153	ZFB07 #46	Eidolon helvum
154	ZFB07 #47	Eidolon helvum
155	ZFB07 #48	Eidolon helvum
156	ZFB07 #49	Eidolon helvum
157	ZFB07 #50	Eidolon helvum
158	ZFB07 #51	Eidolon helvum
159	ZFB07 #52	Eidolon helvum
160	ZFB07 #53	Eidolon helvum
161	ZFB07 #54	Eidolon helvum
162	ZFB07 #55	Eidolon helvum
163	ZFB07 #56	Eidolon helvum
164	ZFB07 #57	Eidolon helvum	+	++		+					+		++	++
165	ZFB07 #58	Eidolon helvum
166	ZFB07 #59	Eidolon helvum
167	ZFB07 #60	Eidolon helvum
168	ZFB07 #61	Eidolon helvum
169	ZFB07 #62	Eidolon helvum
170	ZFB07 #63	Eidolon helvum
171	ZFB07 #64	Eidolon helvum
172	ZFB07 #65	Eidolon helvum	+							+
173	ZFB07 #66	Eidolon helvum
174	ZFB07 #67	Eidolon helvum
175	ZFB07 #68	Eidolon helvum
176	ZFB07 #69	Eidolon helvum
177	ZFB07 #70	Eidolon helvum
178	ZFB07 #71	Eidolon helvum
179	ZFB07 #72	Eidolon helvum
180	ZFB07 #73	Eidolon helvum
181	ZFB07 #74	Eidolon helvum
182	ZFB07 #75	Eidolon helvum
183	ZFB07 #76	Eidolon helvum
184	ZFB07 #77	Eidolon helvum
185	ZFB07 #78	Eidolon helvum
186	ZFB07 #79	Eidolon helvum
187	ZFB07 #80	Eidolon helvum
188	ZFB07 #81	Eidolon helvum
189	ZFB07 #82	Eidolon helvum
190	ZFB07 #83	Eidolon helvum
191	ZFB07 #84	Eidolon helvum
192	ZFB07 #85	Eidolon helvum
193	ZFB07 #86	Eidolon helvum
194	ZFB07 #87	Eidolon helvum
195	ZFB07 #88	Eidolon helvum
196	ZFB07 #89	Eidolon helvum
197	ZFB07 #90	Eidolon helvum
198	ZFB07 #91	Eidolon helvum
199	ZFB07 #92	Eidolon helvum
200	ZFB07 #93	Eidolon helvum
201	ZFB07 #94	Eidolon helvum
202	ZFB07 #95	Eidolon helvum
203	ZFB07 #96	Eidolon helvum
204	ZFB07 #97	Eidolon helvum	+			++
205	ZFB07 #98	Eidolon helvum
206	ZFB07 #99	Eidolon helvum
207	ZFB07 #100	Eidolon helvum
208	ZFB08 #1	Eidolon helvum
209	ZFB08 #2	Eidolon helvum
210	ZFB08 #3	Eidolon helvum
211	ZFB08 #4	Eidolon helvum
212	ZFB08 #5	Eidolon helvum
213	ZFB08 #6	Eidolon helvum
214	ZFB08 #7	Eidolon helvum
215	ZFB08 #8	Eidolon helvum
216	ZFB08 #9	Eidolon helvum
217	ZFB08 #10	Eidolon helvum
218	ZFB08 #11	Eidolon helvum
219	ZFB08 #12	Eidolon helvum
220	ZFB08 #13	Eidolon helvum
221	ZFB08 #14	Eidolon helvum
222	ZFB08 #15	Eidolon helvum
223	ZFB08 #16	Eidolon helvum
224	ZFB08 #17	Eidolon helvum
225	ZFB08 #18	Eidolon helvum
226	ZFB08 #19	Eidolon helvum
227	ZFB08 #20	Eidolon helvum
228	ZFB08 #21	Eidolon helvum
229	ZFB08 #22	Eidolon helvum	++			+
230	ZFB08 #23	Eidolon helvum
231	ZFB08 #24	Eidolon helvum
232	ZFB08 #25	Eidolon helvum
233	ZFB08 #26	Eidolon helvum
234	ZFB08 #27	Eidolon helvum
235	ZFB08 #28	Eidolon helvum
236	ZFB08 #29	Eidolon helvum
237	ZFB08 #30	Eidolon helvum
238	ZFB08 #31	Eidolon helvum
239	ZFB08 #32	Eidolon helvum
240	ZFB08 #33	Eidolon helvum
241	ZFB08 #34	Eidolon helvum
242	ZFB08 #35	Eidolon helvum
243	ZFB08 #36	Eidolon helvum
244	ZFB08 #37	Eidolon helvum
245	ZFB08 #38	Eidolon helvum
246	ZFB08 #39	Eidolon helvum
247	ZFB08 #40	Eidolon helvum
248	ZFB08 #41	Eidolon helvum
249	ZFB08 #42	Eidolon helvum
250	ZFB08 #43	Eidolon helvum
251	ZFB08 #44	Eidolon helvum	+		+
252	ZFB08 #45	Eidolon helvum	+				+
253	ZFB08 #46	Eidolon helvum		++								++
254	ZFB08 #47	Eidolon helvum
255	ZFB08 #48	Eidolon helvum	+		+
256	ZFB08 #49	Eidolon helvum		+							+
257	ZFB08 #50	Eidolon helvum
258	ZFB08 #51	Eidolon helvum
259	ZFB08 #52	Eidolon helvum
260	ZFB08 #53	Eidolon helvum
261	ZFB08 #54	Eidolon helvum
262	ZFB08 #55	Eidolon helvum
263	ZFB08 #56	Eidolon helvum
264	ZFB08 #57	Eidolon helvum	+++			+	+
265	ZFB08 #58	Eidolon helvum
266	ZFB08 #59	Eidolon helvum
267	ZFB08 #60	Eidolon helvum
268	ZFB08 #61	Eidolon helvum
269	ZFB08 #62	Eidolon helvum
270	ZFB08 #63	Eidolon helvum
271	ZFB08 #64	Eidolon helvum
272	ZFB08 #65	Eidolon helvum
273	ZFB08 #66	Eidolon helvum
274	ZFB08 #67	Eidolon helvum
275	ZFB08 #68	Eidolon helvum
276	ZFB08 #69	Eidolon helvum
277	ZFB08 #70	Eidolon helvum
278	ZFB08 #71	Eidolon helvum
279	ZFB08 #72	Eidolon helvum
280	ZFB08 #73	Eidolon helvum
281	ZFB08 #74	Eidolon helvum
282	ZFB08 #75	Eidolon helvum
283	ZFB08 #76	Eidolon helvum
284	ZFB08 #77	Eidolon helvum
285	ZFB08 #78	Eidolon helvum
286	ZFB08 #79	Eidolon helvum
287	ZFB08 #80	Eidolon helvum
288	ZFB08 #81	Eidolon helvum
289	ZFB08 #82	Eidolon helvum
290	ZFB08 #83	Eidolon helvum
291	ZFB08 #84	Eidolon helvum
292	ZFB08 #85	Eidolon helvum
293	ZFB08 #86	Eidolon helvum
294	ZFB08 #87	Eidolon helvum
295	ZFB08 #88	Eidolon helvum
296	ZFB08 #89	Eidolon helvum
297	ZFB08 #90	Eidolon helvum	++	+		+							+
298	ZFB08 #91	Eidolon helvum		+							+
299	ZFB08 #92	Eidolon helvum		+									+
300	ZFB08 #93	Eidolon helvum
301	ZFB08 #94	Eidolon helvum		+							+		+
302	ZFB08 #95	Eidolon helvum
303	ZFB08 #96	Eidolon helvum
304	ZFB08 #97	Eidolon helvum		+										++
305	ZFB08 #98	Eidolon helvum	+			+
306	ZFB08 #99	Eidolon helvum
307	ZFB08 #100	Eidolon helvum
308	ZFB08 #101	Eidolon helvum
309	ZFB08 #102	Eidolon helvum
310	ZFB08 #103	Eidolon helvum
311	ZFB08 #104	Eidolon helvum
312	ZFB09 #1	Eidolon helvum
313	ZFB09 #2	Eidolon helvum	+++	++	+						++		+	++	+
314	ZFB09 #3	Eidolon helvum
315	ZFB09 #4	Eidolon helvum
316	ZFB09 #5	Eidolon helvum	+++	+	+						+		+
317	ZFB09 #6	Eidolon helvum
318	ZFB09 #7	Eidolon helvum
319	ZFB09 #8	Eidolon helvum		+										+
320	ZFB09 #9	Eidolon helvum
321	ZFB09 #10	Eidolon helvum
322	ZFB09 #11	Eidolon helvum	++	+	+++						++			+
323	ZFB09 #12	Eidolon helvum	+	+	++						+		+
324	ZFB09 #13	Eidolon helvum
325	ZFB09 #14	Eidolon helvum		+++										++
326	ZFB09 #15	Eidolon helvum
327	ZFB09 #16	Eidolon helvum
328	ZFB09 #17	Eidolon helvum
329	ZFB09 #18	Eidolon helvum
330	ZFB09 #19	Eidolon helvum
331	ZFB09 #20	Eidolon helvum
332	ZFB09 #21	Eidolon helvum	+++	++		++	+				+
333	ZFB09 #22	Eidolon helvum	+				++
334	ZFB09 #23	Eidolon helvum
335	ZFB09 #24	Eidolon helvum
336	ZFB09 #25	Eidolon helvum
337	ZFB09 #26	Eidolon helvum	+		+
338	ZFB09 #27	Eidolon helvum
339	ZFB09 #28	Eidolon helvum	+		+
340	ZFB09 #29	Eidolon helvum
341	ZFB09 #30	Eidolon helvum
342	ZFB09 #31	Eidolon helvum
343	ZFB09 #32	Eidolon helvum	+++	++	++								+	+	+
344	ZFB09 #33	Eidolon helvum
345	ZFB09 #34	Eidolon helvum
346	ZFB09 #35	Eidolon helvum
347	ZFB09 #36	Eidolon helvum
348	ZFB09 #37	Eidolon helvum	+							+
349	ZFB09 #38	Eidolon helvum
350	ZFB09 #39	Eidolon helvum
351	ZFB09 #40	Eidolon helvum	+	+						+		+		+
352	ZFB09 #41	Eidolon helvum
353	ZFB09 #42	Eidolon helvum		++										+
354	ZFB09 #43	Eidolon helvum
355	ZFB09 #44	Eidolon helvum
356	ZFB09 #45	Eidolon helvum
357	ZFB09 #46	Eidolon helvum	+		+
358	ZFB09 #47	Eidolon helvum	+				+
359	ZFB09 #48	Eidolon helvum		+										+
360	ZFB09 #49	Eidolon helvum
361	ZFB09 #50	Eidolon helvum
362	ZFB09 #51	Eidolon helvum
363	ZFB09 #52	Eidolon helvum
364	ZFB09 #53	Eidolon helvum
365	ZFB09 #54	Eidolon helvum
366	ZFB09 #55	Eidolon helvum		+							+		+
367	ZFB09 #56	Eidolon helvum		+									+
368	ZFB09 #57	Eidolon helvum		+							+
369	ZFB09 #58	Eidolon helvum
370	ZFB09 #59	Eidolon helvum
371	ZFB09 #60	Eidolon helvum		+							+
372	ZFB09 #61	Eidolon helvum
373	ZFB09 #62	Eidolon helvum	++	+		+++					+		++		+
374	ZFB09 #63	Eidolon helvum		+									++
375	ZFB09 #64	Eidolon helvum		+									++
376	ZFB09 #65	Eidolon helvum		+									+
377	ZFB09 #66	Eidolon helvum		++											+
378	ZFB09 #67	Eidolon helvum	+++		++
379	ZFB09 #68	Eidolon helvum	+
380	ZFB09 #69	Eidolon helvum		+								+
381	ZFB09 #70	Eidolon helvum
382	ZFB09 #71	Eidolon helvum		+										+
383	ZFB09 #72	Eidolon helvum		++									+++
384	ZFB10 #1	Eidolon helvum
385	ZFB10 #2	Eidolon helvum
386	ZFB10 #3	Eidolon helvum		+							+
387	ZFB10 #4	Eidolon helvum
388	ZFB10 #5	Eidolon helvum
389	ZFB10 #6	Eidolon helvum	++	++			+				++
390	ZFB10 #7	Eidolon helvum	+	+			+								+
391	ZFB10 #8	Eidolon helvum	+			+
392	ZFB10 #9	Eidolon helvum	+	+
393	ZFB10 #10	Eidolon helvum		+								+
394	ZFB10 #11	Eidolon helvum	++	++	++						++		+++
395	ZFB10 #12	Eidolon helvum
396	ZFB10 #13	Eidolon helvum
397	ZFB10 #14	Eidolon helvum	+++	++	++						++	++	+++
398	ZFB10 #15	Eidolon helvum	+	+							+
399	ZFB10 #16	Eidolon helvum	+	+		+								+
400	ZFB10 #17	Eidolon helvum	+	+			+				+
401	ZFB10 #18	Eidolon helvum	+	+			+				+
402	ZFB10 #19	Eidolon helvum		+											+
403	ZFB10 #20	Eidolon helvum
404	ZFB10 #21	Eidolon helvum
405	ZFB10 #22	Eidolon helvum
406	ZFB10 #23	Eidolon helvum
407	ZFB10 #24	Eidolon helvum
408	ZFB10 #25	Eidolon helvum
409	ZFB10 #26	Eidolon helvum
410	ZFB10 #27	Eidolon helvum
411	ZFB10 #28	Eidolon helvum
412	ZFB10 #29	Eidolon helvum
413	ZFB10 #30	Eidolon helvum	++	+		+					++
414	ZFB10 #31	Eidolon helvum	+	++
415	ZFB10 #32	Eidolon helvum	++	+		++					++
416	ZFB10 #33	Eidolon helvum
417	ZFB10 #34	Eidolon helvum	++	++		+									+++
418	ZFB10 #35	Eidolon helvum		+++										++
419	ZFB10 #36	Eidolon helvum	++	+++		++							+++	+
420	ZFB10 #37	Eidolon helvum	+++	++	+										+++
421	ZFB10 #38	Eidolon helvum		+								+
422	ZFB10 #39	Eidolon helvum	++							+
423	ZFB10 #40	Eidolon helvum	+++	++						+			++
424	ZFB10 #41	Eidolon helvum	+++	+		++				++			+
425	ZFB10 #42	Eidolon helvum	+	+									+		++
426	ZFB10 #43	Eidolon helvum	+	+++								+++	+
427	ZFB10 #44	Eidolon helvum	+	+++	++					+	+++		+++
428	ZFB10 #45	Eidolon helvum	+++	+			++								+
429	ZFB10 #46	Eidolon helvum		+++									+++
430	ZFB10 #47	Eidolon helvum
431	ZFB10 #48	Eidolon helvum
432	ZFB10 #49	Eidolon helvum
433	ZFB10 #50	Eidolon helvum
434	ZFB10 #51	Eidolon helvum
435	ZFB11 #1	Eidolon helvum
436	ZFB11 #2	Eidolon helvum
437	ZFB11 #3	Eidolon helvum
438	ZFB11 #4	Eidolon helvum
439	ZFB11 #5	Eidolon helvum
440	ZFB11 #6	Eidolon helvum
441	ZFB11 #7	Eidolon helvum	+		+
442	ZFB11 #8	Eidolon helvum
443	ZFB11 #9	Eidolon helvum
444	ZFB11 #10	Eidolon helvum
445	ZFB11 #11	Eidolon helvum	++			+
446	ZFB11 #12	Eidolon helvum
447	ZFB11 #13	Eidolon helvum		+							+
448	ZFB11 #14	Eidolon helvum		+							+
449	ZFB11 #15	Eidolon helvum
450	ZFB11 #16	Eidolon helvum
451	ZFB11 #17	Eidolon helvum
452	ZFB11 #18	Eidolon helvum
453	ZFB11 #19	Eidolon helvum		+							+
454	ZFB11 #20	Eidolon helvum		+										++
455	ZFB11 #21	Eidolon helvum		++										+
456	ZFB11 #22	Eidolon helvum
457	ZFB11 #23	Eidolon helvum
458	ZFB11 #24	Eidolon helvum
459	ZFB11 #25	Eidolon helvum
460	ZFB11 #26	Eidolon helvum
461	ZFB11 #27	Eidolon helvum
462	ZFB11 #28	Eidolon helvum
463	ZFB11 #29	Eidolon helvum
464	ZFB11 #30	Eidolon helvum
465	ZFB11 #31	Eidolon helvum
466	ZFB11 #32	Eidolon helvum
467	ZFB11 #33	Eidolon helvum
468	ZFB11 #34	Eidolon helvum
469	ZFB11 #35	Eidolon helvum
470	ZFB11 #36	Eidolon helvum
471	ZFB11 #37	Eidolon helvum		+							+
472	ZFB11 #38	Eidolon helvum
473	ZFB11 #39	Eidolon helvum	+				+
474	ZFB11 #40	Eidolon helvum	+++	++	++		+++				++		++	+
475	ZFB11 #41	Eidolon helvum
476	ZFB11 #42	Eidolon helvum
477	ZFB11 #43	Eidolon helvum
478	ZFB11 #44	Eidolon helvum
479	ZFB11 #45	Eidolon helvum
480	ZFB11 #46	Eidolon helvum		+							+
481	ZFB11 #47	Eidolon helvum
482	ZFB11 #48	Eidolon helvum
483	ZFB11 #49	Eidolon helvum
484	ZFB11 #50	Eidolon helvum
485	ZFB11 #51	Eidolon helvum
486	ZFB11 #52	Eidolon helvum
487	ZFB11 #53	Eidolon helvum
488	ZFB11 #54	Eidolon helvum
489	ZFB11 #55	Eidolon helvum
490	ZFB11 #56	Eidolon helvum	+++		+		+
491	ZFB11 #57	Eidolon helvum
492	ZFB11 #58	Eidolon helvum
493	ZFB11 #59	Eidolon helvum		++											+
494	ZFB11 #60	Eidolon helvum	+	+			+						++
495	ZFB11 #61	Eidolon helvum
496	ZFB11 #62	Eidolon helvum		+									+
497	ZFB11 #63	Eidolon helvum	+++	+						+				+
498	ZFB11 #64	Eidolon helvum
499	ZFB11 #65	Eidolon helvum
500	ZFB11 #66	Eidolon helvum
501	ZFB11 #67	Eidolon helvum	+++	++	++						++
502	ZFB11 #68	Eidolon helvum
503	ZFB11 #69	Eidolon helvum	+++	+	+++		+++			++	+
504	ZFB11 #70	Eidolon helvum
505	ZFB11 #71	Eidolon helvum
506	ZFB11 #72	Eidolon helvum
507	ZFB11 #73	Eidolon helvum
508	ZFB11 #74	Eidolon helvum
509	ZFB11 #75	Eidolon helvum
510	ZFB11 #76	Eidolon helvum
511	ZFB11 #77	Eidolon helvum	+				+
512	ZFB11 #78	Eidolon helvum		++							++
513	ZFB11 #79	Eidolon helvum	+++	+	+++		++			+++	+
514	ZFB11 #80	Eidolon helvum		+											+
515	ZFB11 #81	Eidolon helvum
516	ZFB11 #82	Eidolon helvum
517	ZFB11 #83	Eidolon helvum
518	ZFB11 #84	Eidolon helvum
519	ZFB11 #85	Eidolon helvum	+++	+	+++					++			++
520	ZFB11 #86	Eidolon helvum
521	ZFB11 #87	Eidolon helvum
522	ZFB11 #88	Eidolon helvum
523	ZFB11 #89	Eidolon helvum
524	ZFB11 #90	Eidolon helvum
525	ZFB11 #91	Eidolon helvum		+							+
526	ZFB11 #92	Eidolon helvum		+										+
527	ZFB11 #93	Eidolon helvum
528	ZFB11 #94	Eidolon helvum
529	ZFB11 #95	Eidolon helvum
530	ZFB11 #96	Eidolon helvum
531	ZFB11 #97	Eidolon helvum
532	ZFB12 #1	Eidolon helvum
533	ZFB12 #2	Eidolon helvum
534	ZFB12 #3	Eidolon helvum
535	ZFB12 #4	Eidolon helvum
536	ZFB12 #5	Eidolon helvum	++	+	+		+				++
537	ZFB12 #6	Eidolon helvum
538	ZFB12 #7	Eidolon helvum
539	ZFB12 #8	Eidolon helvum
540	ZFB12 #9	Eidolon helvum
541	ZFB12 #10	Eidolon helvum
542	ZFB12 #11	Eidolon helvum
543	ZFB12 #12	Eidolon helvum
544	ZFB12 #13	Eidolon helvum
545	ZFB12 #14	Eidolon helvum
546	ZFB12 #15	Eidolon helvum
547	ZFB12 #16	Eidolon helvum
548	ZFB12 #17	Eidolon helvum
549	ZFB12 #18	Eidolon helvum
550	ZFB12 #19	Eidolon helvum
551	ZFB12 #20	Eidolon helvum
552	ZFB12 #21	Eidolon helvum
553	ZFB12 #22	Eidolon helvum
554	ZFB12 #23	Eidolon helvum		+							+
555	ZFB12 #24	Eidolon helvum	+	+++		+					+++			+++
556	ZFB12 #25	Eidolon helvum
557	ZFB12 #26	Eidolon helvum
558	ZFB12 #27	Eidolon helvum
559	ZFB12 #28	Eidolon helvum	+		+
560	ZFB12 #29	Eidolon helvum
561	ZFB12 #30	Eidolon helvum
562	ZFB12 #31	Eidolon helvum
563	ZFB12 #32	Eidolon helvum
564	ZFB12 #33	Eidolon helvum
565	ZFB12 #34	Eidolon helvum	+++	+++			+			+	+		+++		++
566	ZFB12 #35	Eidolon helvum		+											+
567	ZFB12 #36	Eidolon helvum
568	ZFB12 #37	Eidolon helvum	+	+			+						++
569	ZFB12 #38	Eidolon helvum	+++	++	++		+				+		+
570	ZFB12 #39	Eidolon helvum
571	ZFB12 #40	Eidolon helvum	+	+++							+++		+++
572	ZFB12 #41	Eidolon helvum
573	ZFB12 #42	Eidolon helvum
574	ZFB12 #43	Eidolon helvum	+++	++		+					+++
575	ZFB12 #44	Eidolon helvum
576	ZFB12 #45	Eidolon helvum
577	ZFB12 #46	Eidolon helvum
578	ZFB12 #47	Eidolon helvum
579	ZFB12 #48	Eidolon helvum		+							+
580	ZFB12 #49	Eidolon helvum
581	ZFB12 #50	Eidolon helvum	+	+							+
582	ZFB12 #51	Eidolon helvum
583	ZFB12 #52	Eidolon helvum
584	ZFB12 #53	Eidolon helvum	+				+
585	ZFB12 #54	Eidolon helvum		+									+
586	ZFB12 #55	Eidolon helvum	++	+++						+	+		++
587	ZFB12 #56	Eidolon helvum
588	ZFB12 #57	Eidolon helvum
589	ZFB12 #58	Eidolon helvum		+							+
590	ZFB12 #59	Eidolon helvum
591	ZFB12 #60	Eidolon helvum
592	ZFB12 #61	Eidolon helvum		+											+
593	ZFB12 #62	Eidolon helvum
594	ZFB12 #63	Eidolon helvum
595	ZFB12 #64	Eidolon helvum
596	ZFB12 #65	Eidolon helvum
597	ZFB12 #66	Eidolon helvum
598	ZFB12 #67	Eidolon helvum
599	ZFB12 #68	Eidolon helvum		+									+
600	ZFB12 #69	Eidolon helvum
601	ZFB12 #70	Eidolon helvum
602	ZFB12 #71	Eidolon helvum
603	ZFB12 #72	Eidolon helvum		+									+
604	ZFB12 #73	Eidolon helvum
605	ZFB12 #74	Eidolon helvum	+	+							+
606	ZFB12 #75	Eidolon helvum		+							++
607	ZFB12 #76	Eidolon helvum
608	ZFB12 #77	Eidolon helvum	+	++		++					+++
609	ZFB12 #78	Eidolon helvum		+
610	ZFB12 #79	Eidolon helvum	+
611	ZFB12 #80	Eidolon helvum		+											+
612	ZFB12 #81	Eidolon helvum
613	ZFB12 #82	Eidolon helvum
614	ZFB12 #83	Eidolon helvum
615	ZFB12 #84	Eidolon helvum		+									+
616	ZFB12 #85	Eidolon helvum
617	ZFB12 #86	Eidolon helvum
618	ZFB12 #87	Eidolon helvum	+	+									+
619	ZFB12 #88	Eidolon helvum
620	ZFB12 #89	Eidolon helvum
621	ZFB12 #90	Eidolon helvum
622	ZFB12 #91	Eidolon helvum		++							++
623	ZFB12 #92	Eidolon helvum	+	+	+						+
624	ZFB12 #93	Eidolon helvum	+				+
625	ZFB12 #94	Eidolon helvum	+	+			++						+
626	ZFB12 #95	Eidolon helvum	+
627	ZFB12 #96	Eidolon helvum
628	ZFB12 #97	Eidolon helvum	+	++			+
629	ZFB12 #98	Eidolon helvum	+
630	ZFB12 #99	Eidolon helvum	+	+	++						+++		++		+
631	ZFB12 #100	Eidolon helvum		+								+	+
632	ZFB12 #101	Eidolon helvum	+	+		+
633	ZFB12 #102	Eidolon helvum	+		+
634	ZFB12 #103	Eidolon helvum	++	++	++						+
635	ZFB12 #104	Eidolon helvum
636	ZFB12 #105	Eidolon helvum
637	ZFB12 #106	Eidolon helvum	++				++
638	ZFB12 #107	Eidolon helvum
639	ZFB12 #108	Eidolon helvum
640	ZFB12 #109	Eidolon helvum	++		+
641	ZFB12 #110	Eidolon helvum
642	ZFB12 #111	Eidolon helvum
643	ZFB12 #112	Epomophorus gambianus
644	ZFB12 #113	Epomophorus gambianus	+				+
645	ZFB13 #1	Eidolon helvum
646	ZFB13 #2	Eidolon helvum
647	ZFB13 #3	Eidolon helvum
648	ZFB13 #4	Eidolon helvum
649	ZFB13 #5	Eidolon helvum
650	ZFB13 #6	Eidolon helvum
651	ZFB13 #7	Eidolon helvum
652	ZFB13 #8	Eidolon helvum
653	ZFB13 #9	Eidolon helvum
654	ZFB13 #10	Eidolon helvum
655	ZFB13 #11	Eidolon helvum
656	ZFB13 #12	Eidolon helvum
657	ZFB13 #13	Eidolon helvum	+++		++
658	ZFB13 #14	Eidolon helvum
659	ZFB13 #15	Eidolon helvum
660	ZFB13 #16	Eidolon helvum
661	ZFB13 #17	Eidolon helvum		+											+
662	ZFB13 #18	Eidolon helvum
663	ZFB13 #19	Eidolon helvum
664	ZFB13 #20	Eidolon helvum
665	ZFB13 #21	Eidolon helvum
666	ZFB13 #22	Eidolon helvum
667	ZFB13 #23	Eidolon helvum
668	ZFB13 #24	Eidolon helvum
669	ZFB13 #25	Eidolon helvum	++							++
670	ZFB13 #26	Eidolon helvum	++							+
671	ZFB13 #27	Eidolon helvum	+		+
672	ZFB13 #28	Eidolon helvum
673	ZFB13 #29	Eidolon helvum
674	ZFB13 #30	Eidolon helvum
675	ZFB13 #31	Eidolon helvum
676	ZFB13 #32	Eidolon helvum
677	ZFB13 #33	Eidolon helvum
678	ZFB13 #34	Eidolon helvum	+							+
679	ZFB13 #35	Eidolon helvum
680	ZFB13 #36	Eidolon helvum	+	+			+						++
681	ZFB13 #37	Eidolon helvum
682	ZFB13 #38	Eidolon helvum	++	+						++	+
683	ZFB13 #39	Eidolon helvum
684	ZFB13 #40	Eidolon helvum
685	ZFB13 #41	Eidolon helvum		++							++
686	ZFB13 #42	Eidolon helvum
687	ZFB13 #43	Eidolon helvum
688	ZFB13 #44	Eidolon helvum		++							+
689	ZFB13 #45	Eidolon helvum	++							++
690	ZFB13 #46	Eidolon helvum	+
691	ZFB13 #47	Eidolon helvum	++							++
692	ZFB13 #48	Eidolon helvum		+											+
693	ZFB13 #49	Eidolon helvum
694	ZFB13 #50	Eidolon helvum	++							++
695	ZFB13 #51	Eidolon helvum
696	ZFB13 #52	Eidolon helvum
697	ZFB13 #53	Eidolon helvum
698	ZFB13 #54	Eidolon helvum
699	ZFB13 #55	Eidolon helvum
700	ZFB13 #56	Eidolon helvum
701	ZFB13 #57	Eidolon helvum	+							+++
702	ZFB13 #58	Eidolon helvum
703	ZFB13 #59	Eidolon helvum
704	ZFB13 #60	Eidolon helvum	++	+		+									+
705	ZFB13 #61	Eidolon helvum
706	ZFB13 #62	Eidolon helvum
707	ZFB13 #63	Eidolon helvum
708	ZFB13 #64	Eidolon helvum	++			+
709	ZFB13 #65	Eidolon helvum	+							+
710	ZFB13 #66	Eidolon helvum	+				+
711	ZFB13 #67	Eidolon helvum	+							+
712	ZFB13 #68	Eidolon helvum
713	ZFB13 #69	Eidolon helvum
714	ZFB13 #70	Eidolon helvum	+++			++
715	ZFB13 #71	Eidolon helvum
716	ZFB13 #72	Eidolon helvum
717	ZFB13 #73	Eidolon helvum
718	ZFB13 #74	Eidolon helvum		++							+++
719	ZFB13 #75	Eidolon helvum
720	ZFB13 #76	Eidolon helvum	+	++			+						++
721	ZFB13 #77	Eidolon helvum
722	ZFB13 #78	Eidolon helvum	++	+						++	+
723	ZFB13 #79	Eidolon helvum
724	ZFB13 #80	Eidolon helvum		+											+
725	ZFB13 #81	Eidolon helvum	+++		++		+
726	ZFB13 #82	Eidolon helvum
727	ZFB13 #83	Eidolon helvum
728	ZFB13 #84	Eidolon helvum
729	ZFB13 #85	Eidolon helvum
730	ZFB13 #86	Eidolon helvum
731	ZFB13 #87	Eidolon helvum
732	ZFB13 #88	Eidolon helvum
733	ZFB13 #89	Eidolon helvum
734	ZFB13 #90	Eidolon helvum
735	ZFB13 #91	Eidolon helvum
736	ZFB13 #92	Eidolon helvum
737	ZFB13 #93	Eidolon helvum
738	ZFB13 #94	Eidolon helvum
739	ZFB13 #95	Eidolon helvum
740	ZFB13 #96	Eidolon helvum
741	ZFB13 #97	Eidolon helvum
742	ZFB13 #98	Eidolon helvum
743	ZFB13 #99	Eidolon helvum
744	ZFB13 #100	Eidolon helvum
745	ZFB13 #101	Eidolon helvum
746	ZFB13 #102	Eidolon helvum
747	ZFB13 #103	Eidolon helvum
748	ZFB13 #104	Eidolon helvum
749	ZFB13 #105	Eidolon helvum
750	ZFB13 #106	Eidolon helvum
751	ZFB13 #107	Eidolon helvum
752	ZFB13 #108	Eidolon helvum
753	ZFB13 #109	Eidolon helvum
754	ZFB13 #110	Eidolon helvum
755	ZFB13 #111	Eidolon helvum
756	ZFB13 #112	Epomophorus crypturus
757	ZFB14 #1	Epomophorus crypturus		+							+
758	ZFB14 #2	Epomophorus crypturus
759	ZFB14 #3	Epomophorus crypturus		+							+		++
760	ZFB14 #4	Epomophorus crypturus
761	ZFB14 #5	Epomophorus crypturus		+									+
762	ZFB14 #6	Epomophorus crypturus
763	ZFB14 #7	Epomophorus crypturus	+				++
764	ZFB14 #8	Epomophorus crypturus
765	ZFB14 #9	Epomophorus crypturus		+							+
766	ZFB14 #10	Epomophorus crypturus
767	ZFB14 #11	Epomophorus crypturus
768	ZFB14 #12	Epomophorus crypturus
769	ZFB14 #13	Epomophorus crypturus
770	ZFB14 #14	Epomophorus crypturus
771	ZFB14 #15	Epomophorus crypturus
772	ZFB14 #16	Epomophorus crypturus
773	ZFB14 #17	Epomophorus crypturus
774	ZFB14 #18	Epomophorus crypturus
775	ZFB14 #19	Epomophorus crypturus
776	ZFB14 #20	Epomophorus crypturus
777	ZFB14 #21	Epomophorus crypturus
778	ZFB14 #22	Epomophorus crypturus
779	ZFB14 #23	Epomophorus crypturus
780	ZFB14 #24	Epomophorus crypturus
781	ZFB14 #25	Epomophorus crypturus
782	ZFB14 #26	Epomophorus crypturus
783	ZFB14 #27	Epomophorus crypturus
784	ZFB14 #28	Epomophorus crypturus
785	ZFB14 #29	Epomophorus crypturus
786	ZFB14 #30	Epomophorus crypturus
787	ZFB14 #31	Epomophorus crypturus
788	ZFB14 #32	Epomophorus crypturus
789	ZFB14 #33	Epomophorus crypturus
790	ZFB14 #34	Epomophorus crypturus
791	ZFB14 #35	Epomophorus crypturus
792	ZFB14 #36	Epomophorus crypturus
793	ZFB14 #37	Epomophorus crypturus
794	ZFB14 #38	Epomophorus crypturus
795	ZFB14 #39	Epomophorus crypturus
796	ZFB14 #40	Epomophorus crypturus
797	ZFB14 #41	Epomophorus crypturus
798	ZFB14 #42	Epomophorus crypturus
799	ZFB14 #43	Epomophorus crypturus
800	ZFB14 #44	Epomophorus crypturus
801	ZFB14 #45	Epomophorus crypturus
802	ZFB14 #46	Epomophorus crypturus
803	ZFB14 #47	Rousettus aegyptiacus	+		+
804	ZFB14 #48	Macronycteris vittatus
805	ZFB14 #49	Eidolon helvum	+				+
806	ZFB14 #50	Eidolon helvum
807	ZFB14 #51	Eidolon helvum
808	ZFB14 #52	Eidolon helvum
809	ZFB14 #53	Eidolon helvum
810	ZFB14 #54	Eidolon helvum
811	ZFB14 #55	Eidolon helvum
812	ZFB14 #56	Eidolon helvum
813	ZFB14 #57	Eidolon helvum	+				+
814	ZFB14 #58	Eidolon helvum
815	ZFB14 #59	Eidolon helvum
816	ZFB14 #60	Eidolon helvum
817	ZFB14 #61	Eidolon helvum		+									+
818	ZFB14 #62	Eidolon helvum
819	ZFB14 #63	Eidolon helvum
820	ZFB14 #64	Eidolon helvum
821	ZFB14 #65	Eidolon helvum
822	ZFB14 #66	Eidolon helvum
823	ZFB14 #67	Eidolon helvum
824	ZFB14 #68	Eidolon helvum	+				+
825	ZFB14 #69	Eidolon helvum
826	ZFB14 #70	Eidolon helvum
827	ZFB14 #71	Eidolon helvum
828	ZFB14 #72	Eidolon helvum
829	ZFB14 #73	Eidolon helvum
830	ZFB14 #74	Eidolon helvum
831	ZFB14 #75	Eidolon helvum
832	ZFB14 #76	Eidolon helvum
833	ZFB14 #77	Eidolon helvum
834	ZFB14 #78	Eidolon helvum
835	ZFB14 #79	Eidolon helvum
836	ZFB14 #80	Eidolon helvum
837	ZFB14 #81	Eidolon helvum	+							+
838	ZFB14 #82	Eidolon helvum
839	ZFB14 #83	Eidolon helvum	+				+
840	ZFB14 #84	Eidolon helvum
841	ZFB14 #85	Eidolon helvum
842	ZFB14 #86	Eidolon helvum
843	ZFB14 #87	Eidolon helvum
844	ZFB14 #88	Eidolon helvum
845	ZFB14 #89	Eidolon helvum	+	++		+					++
846	ZFB14 #90	Eidolon helvum	++		+
847	ZFB14 #91	Eidolon helvum
848	ZFB14 #92	Eidolon helvum
849	ZFB14 #93	Eidolon helvum
850	ZFB14 #94	Eidolon helvum
851	ZFB14 #95	Eidolon helvum	+		+
852	ZFB14 #96	Eidolon helvum
853	ZFB14 #97	Eidolon helvum	+				+			+
854	ZFB14 #98	Eidolon helvum	+				+
855	ZFB14 #99	Eidolon helvum	+				++
856	ZFB14 #100	Eidolon helvum	++		++
857	ZFB14 #101	Eidolon helvum
858	ZFB14 #102	Eidolon helvum	+
859	ZFB14 #103	Eidolon helvum
860	ZFB14 #104	Eidolon helvum	+							+
861	ZFB14 #105	Eidolon helvum	+							+
862	ZFB14 #106	Eidolon helvum	+							++
863	ZFB14 #107	Eidolon helvum
864	ZFB14 #108	Eidolon helvum
865	ZFB14 #109	Eidolon helvum	+		+
866	ZFB14 #110	Eidolon helvum	+	+									++
867	ZFB14 #111	Eidolon helvum	++	+						+
868	ZFB14 #112	Eidolon helvum
869	ZFB14 #113	Eidolon helvum		+									+
870	ZFB14 #114	Eidolon helvum
871	ZFB14 #115	Eidolon helvum
872	ZFB14 #116	Eidolon helvum	++	+						+	+
873	ZFB14 #117	Eidolon helvum
874	ZFB14 #118	Eidolon helvum
875	ZFB14 #119	Eidolon helvum	+++		++	+
876	ZFB14 #120	Eidolon helvum
877	ZFB14 #121	Eidolon helvum
878	ZFB14 #122	Rousettus aegyptiacus
879	ZFB14 #123	Rousettus aegyptiacus
880	ZFB14 #124	Rousettus aegyptiacus
881	ZFB14 #125	Rousettus aegyptiacus
882	ZFB14 #126	Rousettus aegyptiacus	+		+
883	ZFB14 #127	Rousettus aegyptiacus
884	ZFB14 #128	Rousettus aegyptiacus	++			++
885	ZFB14 #129	Rousettus aegyptiacus	+			+
886	ZFB14 #130	Rousettus aegyptiacus
887	ZFB14 #131	Rousettus aegyptiacus
888	ZFB14 #132	Eidolon helvum
889	ZFB14 #133	Eidolon helvum
890	ZFB14 #134	Eidolon helvum
891	ZFB14 #135	Eidolon helvum
892	ZFB14 #136	Eidolon helvum
893	ZFB14 #137	Eidolon helvum	+		+
894	ZFB14 #138	Eidolon helvum
895	ZFB14 #139	Eidolon helvum
896	ZFB14 #140	Eidolon helvum
897	ZFB14 #141	Eidolon helvum
898	ZFB14 #142	Eidolon helvum	+		+					++
899	ZFB14 #143	Eidolon helvum
900	ZFB14 #144	Eidolon helvum
901	ZFB14 #145	Eidolon helvum
902	ZFB14 #146	Eidolon helvum		+										++
903	ZFB14 #147	Eidolon helvum
904	ZFB14 #148	Eidolon helvum
905	ZFB14 #149	Eidolon helvum	+++
906	ZFB14 #150	Eidolon helvum
907	ZFB14 #151	Eidolon helvum		++							+++			++
908	ZFB14 #152	Eidolon helvum
909	ZFB14 #153	Eidolon helvum	+			+
910	ZFB14 #154	Eidolon helvum	+++		++
911	ZFB14 #155	Eidolon helvum
912	ZFB14 #156	Eidolon helvum
913	ZFB14 #157	Eidolon helvum
914	ZFB14 #158	Eidolon helvum	+++		++
915	ZFB14 #159	Eidolon helvum	++		+
916	ZFB14 #160	Eidolon helvum
917	ZFB14 #161	Eidolon helvum
918	ZB14 #1	Nycteris thebaica		+										+
919	ZB14 #2	Nycteris thebaica
920	ZB14 #3	Nycteris thebaica	+	+		+								+
921	ZB14 #4	Nycteris thebaica
922	ZB14 #5	Nycteris thebaica		+										+
923	ZB14 #6	Nycteris thebaica
924	ZB14 #7	Nycteris thebaica
925	ZB14 #8	Nycteris thebaica
926	ZB14 #9	Nycteris thebaica
927	ZB14 #10	Nycteris thebaica
928	ZB14 #11	Nycteris thebaica
929	ZB14 #12	Nycteris thebaica
930	ZB14 #13	Nycteris thebaica
931	ZB14 #14	Nycteris thebaica
932	ZB14 #15	Nycteris thebaica
933	ZB14 #16	Nycteris thebaica
934	ZB14 #17	Nycteris thebaica
935	ZB14 #18	Nycteris thebaica
936	ZB14 #19	Nycteris thebaica
937	ZB14 #20	Nycteris thebaica
938	ZB14 #21	Nycteris thebaica
939	ZB14 #22	Nycteris thebaica
940	ZB14 #23	Nycteris thebaica
941	ZB14 #24	Nycteris thebaica
942	ZB14 #25	Nycteris thebaica
943	ZB14 #26	Nycteris thebaica
944	ZB14 #27	Nycteris thebaica
945	ZB14 #28	Nycteris thebaica
946	ZB14 #29	Nycteris thebaica
947	ZB14 #30	Nycteris thebaica
948	ZB14 #31	Nycteris thebaica
949	ZB14 #32	Nycteris thebaica
950	ZB14 #33	Nycteris thebaica
951	ZB14 #34	Nycteris thebaica
952	ZB14 #35	Nycteris thebaica
953	ZB14 #36	Nycteris thebaica
954	ZB14 #37	Nycteris thebaica
955	ZB14 #38	Nycteris thebaica
956	ZB14 #39	Nycteris thebaica
957	ZB14 #40	Nycteris thebaica
958	ZB14 #41	Nycteris thebaica
959	ZB14 #42	Nycteris thebaica
960	ZB14 #43	Nycteris thebaica
961	ZB14 #44	Nycteris thebaica
962	ZB14 #45	Nycteris thebaica
963	ZB14 #46	Nycteris thebaica
964	ZB14 #47	Nycteris thebaica
965	ZB14 #48	Nycteris thebaica
966	ZB14 #49	Nycteris thebaica
967	ZB14 #50	Nycteris thebaica
968	ZB14 #51	Nycteris thebaica
969	ZB14 #52	Nycteris thebaica
970	ZB14 #53	Nycteris thebaica
971	ZB14 #54	Nycteris thebaica		++										+
972	ZB14 #55	Nycteris thebaica
973	ZB14 #56	Nycteris thebaica
974	ZB14 #57	Nycteris thebaica
975	ZB14 #58	Nycteris thebaica
976	ZB14 #59	Nycteris thebaica
977	ZB14 #60	Nycteris thebaica
978	ZB14 #61	Nycteris thebaica
979	ZB14 #62	Nycteris thebaica
980	ZB14 #63	Nycteris thebaica
981	ZB14 #64	Nycteris thebaica
982	ZB14 #65	Nycteris thebaica
983	ZB14 #66	Nycteris thebaica
984	ZB14 #67	Nycteris thebaica
985	ZB14 #68	Nycteris thebaica
986	ZB14 #69	Nycteris thebaica
987	ZB14 #70	Nycteris thebaica
988	ZB14 #71	Nycteris thebaica
989	ZB14 #72	Nycteris thebaica
990	ZB14 #73	Nycteris thebaica
991	ZB14 #74	Nycteris thebaica
992	ZB14 #75	Nycteris thebaica
993	ZB14 #76	Nycteris thebaica
994	ZB14 #77	Nycteris thebaica
995	ZB14 #78	Nycteris thebaica
996	ZB14 #79	Nycteris thebaica
997	ZB14 #80	Nycteris thebaica
998	ZB14 #81	Nycteris thebaica
999	ZB14 #82	Nycteris thebaica
1000	ZB14 #83	Nycteris thebaica
1001	ZB14 #84	Nycteris thebaica
1002	ZB14 #85	Nycteris thebaica
1003	ZB14 #86	Nycteris thebaica
1004	ZB14 #87	Nycteris thebaica
1005	ZB14 #88	Nycteris thebaica
1006	ZB14 #89	Nycteris thebaica
1007	ZB14 #90	Nycteris thebaica
1008	ZB14 #91	Nycteris thebaica
1009	ZB14 #92	Nycteris thebaica
1010	ZB14 #93	Nycteris thebaica
1011	ZB14 #94	Miniopterus fraterculus
1012	ZB14 #95	Miniopterus fraterculus
1013	ZB14 #96	Miniopterus fraterculus
1014	ZB14 #97	Miniopterus fraterculus
1015	ZB14 #98	Miniopterus fraterculus
1016	ZB14 #99	Miniopterus fraterculus
1017	ZB14 #100	Miniopterus fraterculus
1018	ZB14 #101	Miniopterus fraterculus
1019	ZB14 #102	Miniopterus fraterculus
1020	ZB14 #103	Miniopterus fraterculus
1021	ZB14 #104	Macronycteris vittatus
1022	ZB14 #105	Macronycteris vittatus
1023	ZB14 #106	Macronycteris vittatus
1024	ZB14 #107	Macronycteris vittatus
1025	ZB14 #108	Macronycteris vittatus
1026	ZB14 #109	Macronycteris vittatus
1027	ZB14 #110	Macronycteris vittatus
1028	ZB14 #111	Macronycteris vittatus
1029	ZB14 #112	Macronycteris vittatus
1030	ZB14 #113	Macronycteris vittatus
1031	ZB14 #114	Rhinolophus sp.
1032	ZB14 #115	Rhinolophus sp.
1033	ZB14 #116	Macronycteris vittatus
1034	ZFB15 #1	Rousettus aegyptiacus
1035	ZFB15 #2	Rousettus aegyptiacus
1036	ZFB15 #3	Rousettus aegyptiacus
1037	ZFB15 #4	Rousettus aegyptiacus
1038	ZFB15 #5	Rousettus aegyptiacus
1039	ZFB15 #6	Rousettus aegyptiacus
1040	ZFB15 #7	Rousettus aegyptiacus
1041	ZFB15 #8	Rousettus aegyptiacus
1042	ZFB15 #9	Rousettus aegyptiacus
1043	ZFB15 #10	Rousettus aegyptiacus	++		+
1044	ZFB15 #11	Rousettus aegyptiacus
1045	ZFB15 #12	Rousettus aegyptiacus
1046	ZFB15 #13	Rousettus aegyptiacus
1047	ZFB15 #14	Rousettus aegyptiacus
1048	ZFB15 #15	Rousettus aegyptiacus
1049	ZFB15 #16	Rousettus aegyptiacus
1050	ZFB15 #17	Rousettus aegyptiacus
1051	ZFB15 #18	Rousettus aegyptiacus
1052	ZFB15 #19	Rousettus aegyptiacus
1053	ZFB15 #20	Rousettus aegyptiacus
1054	ZFB15 #21	Rousettus aegyptiacus
1055	ZFB15 #22	Rousettus aegyptiacus
1056	ZFB15 #23	Rousettus aegyptiacus
1057	ZFB15 #24	Rousettus aegyptiacus
1058	ZFB15 #25	Rousettus aegyptiacus
1059	ZFB15 #26	Rousettus aegyptiacus
1060	ZFB15 #27	Rousettus aegyptiacus
1061	ZFB15 #28	Rousettus aegyptiacus
1062	ZFB15 #29	Rousettus aegyptiacus
1063	ZFB15 #30	Rousettus aegyptiacus	++		+
1064	ZFB15 #31	Rousettus aegyptiacus
1065	ZFB15 #32	Rousettus aegyptiacus
1066	ZFB15 #33	Rousettus aegyptiacus	+							++
1067	ZFB15 #34	Rousettus aegyptiacus	+							+
1068	ZFB15 #35	Rousettus aegyptiacus
1069	ZFB15 #36	Rousettus aegyptiacus
1070	ZFB15 #37	Rousettus aegyptiacus
1071	ZFB15 #38	Rousettus aegyptiacus
1072	ZFB15 #39	Rousettus aegyptiacus
1073	ZFB15 #40	Rousettus aegyptiacus
1074	ZFB15 #41	Rousettus aegyptiacus	+++	++		++						+
1075	ZFB15 #42	Rousettus aegyptiacus
1076	ZFB15 #43	Rousettus aegyptiacus
1077	ZFB15 #44	Rousettus aegyptiacus	+	++		+						+
1078	ZFB15 #45	Rousettus aegyptiacus	+
1079	ZFB15 #46	Rousettus aegyptiacus
1080	ZFB15 #47	Rousettus aegyptiacus	++		++
1081	ZFB15 #48	Rousettus aegyptiacus
1082	ZFB15 #49	Rousettus aegyptiacus
1083	ZFB15 #50	Rousettus aegyptiacus
1084	ZFB15 #51	Rousettus aegyptiacus
1085	ZFB15 #52	Rousettus aegyptiacus	+			+
1086	ZFB15 #53	Rousettus aegyptiacus
1087	ZFB15 #54	Rousettus aegyptiacus	+++	+		++							+
1088	ZFB15 #55	Rousettus aegyptiacus
1089	ZFB15 #56	Rousettus aegyptiacus
1090	ZFB15 #57	Rousettus aegyptiacus
1091	ZFB15 #58	Rousettus aegyptiacus
1092	ZFB15 #59	Rousettus aegyptiacus		+									+
1093	ZFB15 #60	Rousettus aegyptiacus
1094	ZFB15 #61	Rousettus aegyptiacus		+									+
1095	ZFB15 #62	Rousettus aegyptiacus
1096	ZFB15 #63	Rousettus aegyptiacus		+
1097	ZFB15 #64	Rousettus aegyptiacus
1098	ZFB15 #65	Rousettus aegyptiacus
1099	ZFB15 #66	Rousettus aegyptiacus	+		+
1100	ZFB15 #67	Rousettus aegyptiacus	+		++
1101	ZFB15 #68	Rousettus aegyptiacus
1102	ZFB15 #69	Rousettus aegyptiacus
1103	ZFB15 #70	Rousettus aegyptiacus
1104	ZFB15 #71	Rousettus aegyptiacus
1105	ZFB15 #72	Rousettus aegyptiacus
1106	ZFB15 #73	Rousettus aegyptiacus
1107	ZFB15 #74	Rousettus aegyptiacus
1108	ZFB15 #75	Rousettus aegyptiacus
1109	ZFB15 #76	Rousettus aegyptiacus
1110	ZFB15 #77	Rousettus aegyptiacus
1111	ZFB15 #78	Rousettus aegyptiacus
1112	ZFB15 #79	Rousettus aegyptiacus
1113	ZFB15 #80	Rousettus aegyptiacus
1114	ZFB15 #81	Rousettus aegyptiacus	++			+
1115	ZFB15 #82	Rousettus aegyptiacus
1116	ZFB15 #83	Rousettus aegyptiacus	++		++
1117	ZFB15 #84	Rousettus aegyptiacus	+		+
1118	ZFB15 #85	Rousettus aegyptiacus	+							+
1119	ZFB15 #86	Rousettus aegyptiacus	+							+
1120	ZFB15 #87	Rousettus aegyptiacus
1121	ZFB15 #88	Rousettus aegyptiacus
1122	ZFB15 #89	Rousettus aegyptiacus
1123	ZFB15 #90	Rousettus aegyptiacus	+			+
1124	ZFB15 #91	Rousettus aegyptiacus
1125	ZFB15 #92	Rousettus aegyptiacus
1126	ZFB15 #93	Rousettus aegyptiacus
1127	ZFB15 #94	Rousettus aegyptiacus	+			+
1128	ZFB15 #95	Rousettus aegyptiacus	+			+
1129	ZFB15 #96	Rousettus aegyptiacus	+			+
1130	ZFB15 #97	Rousettus aegyptiacus
1131	ZFB15 #98	Rousettus aegyptiacus
1132	ZFB15 #99	Rousettus aegyptiacus	+		+
1133	ZFB15 #100	Rousettus aegyptiacus
1134	ZFB15 #101	Rousettus aegyptiacus
1135	ZFB15 #102	Rousettus aegyptiacus
1136	ZFB15 #103	Rousettus aegyptiacus	+							+
1137	ZFB15 #104	Rousettus aegyptiacus	+							+
1138	ZFB15 #105	Rousettus aegyptiacus
1139	ZFB15 #106	Rousettus aegyptiacus
1140	ZFB15 #107	Rousettus aegyptiacus
1141	ZFB15 #108	Rousettus aegyptiacus
1142	ZFB15 #109	Rousettus aegyptiacus
1143	ZFB15 #110	Rousettus aegyptiacus
1144	ZFB15 #111	Rousettus aegyptiacus	+							+
1145	ZFB15 #112	Rousettus aegyptiacus
1146	ZFB15 #113	Rousettus aegyptiacus
1147	ZFB15 #114	Rousettus aegyptiacus
1148	ZFB15 #115	Rousettus aegyptiacus
1149	ZFB15 #116	Rousettus aegyptiacus
1150	ZFB15 #117	Rousettus aegyptiacus
1151	ZFB15 #118	Rousettus aegyptiacus
1152	ZFB15 #119	Rousettus aegyptiacus
1153	ZFB15 #120	Rousettus aegyptiacus
1154	ZFB15 #121	Rousettus aegyptiacus		+									++
1155	ZFB15 #122	Rousettus aegyptiacus
1156	ZFB15 #123	Rousettus aegyptiacus
1157	ZFB15 #124	Rousettus aegyptiacus
1158	ZFB15 #125	Rousettus aegyptiacus
1159	ZFB15 #126	Rousettus aegyptiacus
1160	ZFB15 #127	Rousettus aegyptiacus
1161	ZFB15 #128	Rousettus aegyptiacus
1162	ZFB15 #129	Rousettus aegyptiacus
1163	ZFB15 #130	Rousettus aegyptiacus	++		++
1164	ZFB15 #131	Rousettus aegyptiacus
1165	ZFB15 #132	Rousettus aegyptiacus
1166	ZFB15 #133	Rousettus aegyptiacus	+							+
1167	ZFB15 #134	Rousettus aegyptiacus	++	+++										++
1168	ZFB15 #135	Rousettus aegyptiacus	+	+	+++
1169	ZFB15 #136	Rousettus aegyptiacus
1170	ZFB15 #137	Rousettus aegyptiacus
1171	ZFB15 #138	Epomophorus crypturus
1172	ZFB15 #139	Epomophorus crypturus	+							+
1173	ZFB15 #140	Epomophorus crypturus
1174	ZFB15 #141	Epomophorus crypturus	+	+						+	++
1175	ZFB15 #142	Epomophorus crypturus
1176	ZFB15 #143	Epomophorus crypturus
1177	ZFB15 #144	Epomophorus crypturus	++	+	++						+++
1178	ZFB15 #145	Epomophorus crypturus	+			+
1179	ZFB15 #146	Epomophorus crypturus	+			+
1180	ZFB15 #147	Epomophorus crypturus
1181	ZFB15 #148	Epomophorus crypturus	++							+
1182	ZFB15 #149	Epomophorus crypturus
1183	ZFB15 #150	Epomophorus crypturus
1184	ZFB15 #151	Epomophorus crypturus
1185	ZFB15 #152	Epomophorus crypturus
1186	ZFB15 #153	Epomophorus crypturus
1187	ZFB15 #154	Epomophorus crypturus
1188	ZFB15 #155	Epomophorus crypturus
1189	ZFB15 #156	Epomophorus crypturus
1190	ZFB15 #157	Epomophorus crypturus
1191	ZFB15 #158	Epomophorus crypturus
1192	ZFB15 #159	Epomophorus crypturus	+			+
1193	ZFB15 #160	Epomophorus crypturus	++							++
1194	ZFB15 #161	Epomophorus crypturus	+		++
1195	ZFB15 #162	Epomophorus crypturus	+	+	+						++
1196	ZFB15 #163	Epomophorus crypturus	+		+
1197	ZFB15 #164	Epomophorus crypturus
1198	ZFB15 #165	Epomophorus crypturus
1199	ZFB15 #166	Epomophorus crypturus
1200	ZFB15 #167	Epomophorus crypturus
1201	ZFB15 #168	Epomophorus crypturus
1202	ZFB15 #169	Epomophorus crypturus	+							+
1203	ZFB15 #170	Epomophorus crypturus
1204	ZFB15 #171	Epomophorus crypturus
1205	ZFB15 #172	Epomophorus crypturus
1206	ZFB15 #173	Rousettus aegyptiacus
1207	ZFB15 #174	Rousettus aegyptiacus
1208	ZFB15 #175	Rousettus aegyptiacus	+++		+++
1209	ZFB15 #176	Rousettus aegyptiacus
1210	ZFB15 #177	Rousettus aegyptiacus
1211	ZFB15 #178	Rousettus aegyptiacus
1212	ZFB15 #179	Rousettus aegyptiacus
1213	ZFB15 #180	Rousettus aegyptiacus
1214	ZFB15 #181	Rousettus aegyptiacus	+++			++
1215	ZFB15 #182	Rousettus aegyptiacus	+++							++
1216	ZFB15 #183	Rousettus aegyptiacus
1217	ZFB15 #184	Rousettus aegyptiacus
1218	ZFB15 #185	Rousettus aegyptiacus	++		+
1219	ZFB15 #186	Rousettus aegyptiacus
1220	ZFB15 #187	Rousettus aegyptiacus	+
1221	ZFB15 #188	Rousettus aegyptiacus
1222	ZFB15 #189	Rousettus aegyptiacus	++			++
1223	ZFB15 #190	Rousettus aegyptiacus	+	+	+						+		++
1224	ZFB15 #191	Rousettus aegyptiacus
1225	ZFB15 #192	Rousettus aegyptiacus
1226	ZFB15 #193	Eidolon helvum
1227	ZFB15 #194	Eidolon helvum
1228	ZFB15 #195	Eidolon helvum	+	+		+				+					++
1229	ZFB15 #196	Eidolon helvum
1230	ZFB15 #197	Eidolon helvum	++	+		+									+
1231	ZFB15 #198	Eidolon helvum
1232	ZFB15 #199	Eidolon helvum
1233	ZFB15 #200	Eidolon helvum	+++	++	+++						+++		++
1234	ZFB15 #201	Eidolon helvum
1235	ZFB15 #202	Eidolon helvum	++	+		++					++
1236	ZFB15 #203	Eidolon helvum
1237	ZFB15 #204	Eidolon helvum
1238	ZFB15 #205	Eidolon helvum
1239	ZFB15 #206	Eidolon helvum	++	+	++					++					+
1240	ZFB15 #207	Eidolon helvum	+	+						+	+		++
1241	ZFB15 #208	Eidolon helvum	+	++									++
1242	ZFB15 #209	Eidolon helvum	+++			+				+++
1243	ZFB15 #210	Eidolon helvum
1244	ZFB15 #211	Eidolon helvum
1245	ZFB15 #212	Eidolon helvum	+	++	+								+++		+
1246	ZFB15 #213	Eidolon helvum	++	++		+							+++
1247	ZFB15 #214	Eidolon helvum	++	+						++			++
1248	ZFB15 #215	Eidolon helvum	+	++						+			+		++
1249	ZFB15 #216	Eidolon helvum	++	+	+						+		++
1250	ZFB15 #217	Eidolon helvum
1251	ZFB15 #218	Eidolon helvum	+	++	+						+		+		+
1252	ZFB15 #219	Eidolon helvum
1253	ZFB15 #220	Eidolon helvum
1254	ZFB15 #221	Eidolon helvum
1255	ZFB15 #222	Eidolon helvum
1256	ZFB15 #223	Eidolon helvum
1257	ZFB15 #224	Eidolon helvum
1258	ZFB15 #225	Eidolon helvum	++	+						++					+
1259	ZFB15 #226	Eidolon helvum	++		+++
1260	ZFB15 #227	Eidolon helvum
1261	ZFB15 #228	Eidolon helvum
1262	ZFB15 #229	Eidolon helvum
1263	ZFB15 #230	Eidolon helvum
1264	ZFB15 #231	Eidolon helvum
1265	ZFB15 #232	Eidolon helvum	++	+						+	+		++
1266	ZFB15 #233	Eidolon helvum
1267	ZFB15 #234	Eidolon helvum	++	++	+					++					++
1268	ZFB15 #235	Eidolon helvum
1269	ZFB15 #236	Eidolon helvum	+		+
1270	ZFB15 #237	Eidolon helvum
1271	ZFB15 #238	Eidolon helvum
1272	ZFB15 #239	Eidolon helvum
1273	ZFB15 #240	Eidolon helvum
1274	ZFB15 #241	Eidolon helvum	+++							+++
1275	ZFB15 #242	Eidolon helvum
1276	ZFB15 #243	Eidolon helvum
1277	ZFB15 #244	Eidolon helvum
1278	ZFB15 #245	Eidolon helvum
1279	ZFB15 #246	Eidolon helvum
1280	ZFB15 #247	Eidolon helvum
1281	ZFB15 #248	Eidolon helvum
1282	ZFB15 #249	Rousettus aegyptiacus
1283	ZFB15 #250	Rousettus aegyptiacus
1284	ZFB15 #251	Rousettus aegyptiacus
1285	ZFB15 #252	Rousettus aegyptiacus
1286	ZFB15 #253	Rousettus aegyptiacus
1287	ZFB15 #254	Rousettus aegyptiacus
1288	ZFB15 #255	Rousettus aegyptiacus
1289	ZFB15 #256	Rousettus aegyptiacus
1290	ZFB15 #257	Rousettus aegyptiacus
1291	ZFB15 #258	Rousettus aegyptiacus
1292	ZFB15 #259	Rousettus aegyptiacus
1293	ZFB15 #260	Rousettus aegyptiacus
1294	ZFB15 #261	Rousettus aegyptiacus
1295	ZFB15 #262	Rousettus aegyptiacus
1296	ZFB15 #263	Rousettus aegyptiacus
1297	ZFB15 #264	Rousettus aegyptiacus
1298	ZFB15 #265	Rousettus aegyptiacus
1299	ZFB15 #266	Rousettus aegyptiacus
1300	ZFB15 #267	Rousettus aegyptiacus
1301	ZFB15 #268	Rousettus aegyptiacus
1302	ZFB15 #269	Rousettus aegyptiacus
1303	ZFB15 #270	Rousettus aegyptiacus
1304	ZFB15 #271	Rousettus aegyptiacus
1305	ZFB15 #272	Eidolon helvum
1306	ZFB15 #273	Eidolon helvum
1307	ZFB15 #274	Eidolon helvum
1308	ZFB15 #275	Eidolon helvum
1309	ZFB15 #276	Eidolon helvum	++			+
1310	ZFB15 #277	Eidolon helvum
1311	ZFB15 #278	Eidolon helvum	+							+
1312	ZFB15 #279	Eidolon helvum	+							+
1313	ZFB15 #280	Eidolon helvum
1314	ZFB15 #281	Eidolon helvum
1315	ZFB15 #282	Eidolon helvum
1316	ZFB15 #283	Eidolon helvum
1317	ZFB15 #284	Eidolon helvum
1318	ZFB15 #285	Eidolon helvum
1319	ZFB15 #286	Eidolon helvum
1320	ZFB15 #287	Eidolon helvum
1321	ZFB15 #288	Eidolon helvum
1322	ZFB15 #289	Eidolon helvum
1323	ZFB15 #290	Eidolon helvum		+++											+++
1324	ZFB15 #291	Eidolon helvum
1325	ZFB15 #292	Eidolon helvum
1326	ZFB15 #293	Eidolon helvum		+							+
1327	ZFB15 #294	Eidolon helvum	+	+						+	+			+
1328	ZFB15 #295	Eidolon helvum
1329	ZFB15 #296	Eidolon helvum
1330	ZFB15 #297	Eidolon helvum	+++		++		+
1331	ZFB15 #298	Eidolon helvum		+++							++		++		++
1332	ZFB15 #299	Eidolon helvum	+++	++	++		++
1333	ZFB15 #300	Eidolon helvum
1334	ZFB15 #301	Eidolon helvum	+++	+						+++					++
1335	ZFB15 #302	Eidolon helvum	+++	++		++					+++
1336	ZFB15 #303	Eidolon helvum	+++			++				+
1337	ZFB15 #304	Eidolon helvum	+++							++
1338	ZFB15 #305	Eidolon helvum	+	++	+						++
1339	ZFB15 #306	Eidolon helvum
1340	ZFB15 #307	Eidolon helvum	++			+
1341	ZFB15 #308	Eidolon helvum
1342	ZFB15 #309	Eidolon helvum		+									+
	ZFB15 #317	Eidolon helvum		+++									++
1343	ZFB15 #310	Eidolon helvum	++	+	+						+
1344	ZB15 #1	Macronycteris vittatus
1359	ZFB16 #1	Rousettus aegyptiacus	++	+		+					+
1360	ZFB16 #2	Rousettus aegyptiacus
1361	ZFB16 #3	Rousettus aegyptiacus	+							+
1362	ZFB16 #4	Rousettus aegyptiacus	++		+
1363	ZFB16 #5	Rousettus aegyptiacus	+++		++		+
1364	ZFB16 #6	Rousettus aegyptiacus	+++							++
1365	ZFB16 #7	Rousettus aegyptiacus	++	++		+					+++
1366	ZFB16 #8	Rousettus aegyptiacus	+++			+++
1367	ZFB16 #9	Rousettus aegyptiacus	+++	+		++					+			++
1368	ZFB16 #10	Rousettus aegyptiacus	++	+											+
1369	ZFB16 #11	Rousettus aegyptiacus	+			+
1370	ZFB16 #12	Rousettus aegyptiacus		+									+++
1371	ZFB16 #13	Rousettus aegyptiacus	+++	+						++
1372	ZFB16 #14	Rousettus aegyptiacus
1373	ZFB16 #15	Rousettus aegyptiacus
1374	ZFB16 #16	Rousettus aegyptiacus
1375	ZFB16 #17	Rousettus aegyptiacus
1376	ZFB16 #18	Rousettus aegyptiacus
1377	ZFB16 #19	Rousettus aegyptiacus
1378	ZFB16 #20	Rousettus aegyptiacus	+	+											+
1379	ZFB16 #21	Rousettus aegyptiacus	+++			+++
1380	ZFB16 #22	Rousettus aegyptiacus	++	+		+							+++
1381	ZFB16 #23	Rousettus aegyptiacus
1382	ZFB16 #24	Rousettus aegyptiacus
1383	ZFB16 #25	Rousettus aegyptiacus
1384	ZFB16 #26	Rousettus aegyptiacus
1385	ZFB16 #27	Rousettus aegyptiacus	++	+		+									++
1386	ZFB16 #28	Rousettus aegyptiacus
1387	ZFB16 #29	Rousettus aegyptiacus
1388	ZFB16 #30	Rousettus aegyptiacus	++		++
1389	ZFB16 #31	Rousettus aegyptiacus
1390	ZFB16 #32	Rousettus aegyptiacus
1391	ZFB16 #33	Rousettus aegyptiacus	+			++				++
1392	ZFB16 #34	Rousettus aegyptiacus
1393	ZFB16 #35	Rousettus aegyptiacus
1394	ZFB16 #36	Rousettus aegyptiacus
1395	ZFB16 #37	Rousettus aegyptiacus		++									+++
1396	ZFB16 #38	Rousettus aegyptiacus
1397	ZFB16 #39	Rousettus aegyptiacus
1398	ZB16 #1	Rhinolophus swinnyi
1399	ZB16 #2	Miniopterus fraterculus
1400	ZB16 #3	Miniopterus fraterculus
1401	ZB16 #4	Rhinolophus swinnyi
1402	ZB16 #5	Rhinolophus swinnyi
1403	ZB16 #6	Miniopterus fraterculus
1404	ZB16 #7	Miniopterus fraterculus
1405	ZB16 #8	Miniopterus fraterculus
1406	ZB16 #9	Rhinolophus swinnyi
1407	ZB16 #10	Miniopterus fraterculus
1408	ZB16 #11	Miniopterus fraterculus
1409	ZB16 #12	Miniopterus fraterculus
1410	ZB16 #13	Miniopterus fraterculus
1411	ZB16 #14	Miniopterus fraterculus
1412	ZB16 #15	Miniopterus fraterculus
1413	ZB16 #55	Rousettus aegyptiacus
1414	ZB16 #56	Rousettus aegyptiacus
1415	ZB16 #57	Rousettus aegyptiacus
1416	ZB16 #58	Rousettus aegyptiacus
1417	ZB16 #59	Macronycteris vittatus
1418	ZB16 #60	Macronycteris vittatus
1419	ZB16 #61	Macronycteris vittatus
1420	ZB16 #62	Macronycteris vittatus	+++			++
1421	ZB16 #63	Macronycteris vittatus
1422	ZB16 #64	Macronycteris vittatus	+			++
1423	ZB16 #65	Macronycteris vittatus
1424	ZB16 #66	Macronycteris vittatus
1425	ZB16 #67	Macronycteris vittatus
1426	ZB16 #68	Macronycteris vittatus
1427	ZB16 #69	Macronycteris vittatus
1428	ZB16 #70	Macronycteris vittatus
1429	ZB16 #71	Macronycteris vittatus
1430	ZB16 #72	Macronycteris vittatus
1431	ZB16 #73	Macronycteris vittatus
1432	ZB16 #74	Macronycteris vittatus
1433	ZB16 #75	Macronycteris vittatus
1434	ZB16 #76	Macronycteris vittatus
1435	ZB16 #77	Macronycteris vittatus
1436	ZB16 #78	Macronycteris vittatus
1437	ZB16 #79	Macronycteris vittatus
1438	ZB16 #80	Rhinolophus blasii
1439	ZB17 #1	Rousettus aegyptiacus	+	+++						+				++
1440	ZB17 #2	Rousettus aegyptiacus		++										+	++
1441	ZB17 #3	Rousettus aegyptiacus
1442	ZB17 #4	Rousettus aegyptiacus	+	+							+
1443	ZB17 #5	Rousettus aegyptiacus	++	++						++	+
1444	ZB17 #6	Rousettus aegyptiacus
1445	ZB17 #7	Rousettus aegyptiacus
1446	ZB17 #8	Rousettus aegyptiacus
1447	ZB17 #9	Rousettus aegyptiacus	+++			++
1448	ZB17 #10	Rousettus aegyptiacus
1449	ZB17 #11	Rousettus aegyptiacus		++							+		++
1450	ZB17 #12	Rousettus aegyptiacus		+									+
1451	ZB17 #13	Rousettus aegyptiacus
1452	ZB17 #14	Rousettus aegyptiacus
1453	ZB17 #15	Rousettus aegyptiacus
1454	ZB17 #16	Rousettus aegyptiacus	+++			++
1455	ZB17 #17	Rousettus aegyptiacus	+	+		+								+++
1456	ZB17 #18	Rousettus aegyptiacus	++
1457	ZB17 #19	Rousettus aegyptiacus
1458	ZB17 #20	Rousettus aegyptiacus
1459	ZB17 #21	Rousettus aegyptiacus	+++
1460	ZB17 #22	Rousettus aegyptiacus
1461	ZB17 #23	Rousettus aegyptiacus		+							+++		+++
1462	ZB17 #24	Rousettus aegyptiacus
1463	ZB17 #25	Rousettus aegyptiacus
1464	ZB17 #26	Rousettus aegyptiacus	++
1465	ZB17 #27	Rousettus aegyptiacus
1466	ZB17 #28	Rousettus aegyptiacus	+++							+++
1467	ZB17 #29	Rousettus aegyptiacus	+++							+++
1468	ZB17 #30	Rousettus aegyptiacus
1469	ZB17 #31	Rousettus aegyptiacus
1470	ZB17 #32	Miniopterus fraterculus
1471	ZB17 #33	Miniopterus fraterculus
1472	ZB17 #34	Miniopterus fraterculus
1473	ZB17 #35	Miniopterus fraterculus
1474	ZB17 #36	Miniopterus fraterculus
1475	ZB17 #37	Miniopterus fraterculus
1476	ZB17 #38	Miniopterus fraterculus
1477	ZB17 #39	Eidolon helvum		+									+
1478	ZB17 #40	Eidolon helvum		+											+
1479	ZB17 #41	Eidolon helvum
1480	ZB17 #42	Eidolon helvum		+++										++
1481	ZB17 #43	Eidolon helvum
1482	ZB17 #44	Eidolon helvum		+++								++
1483	ZB17 #45	Eidolon helvum	+	++		++				+
1484	ZB17 #46	Eidolon helvum
1485	ZB17 #47	Eidolon helvum
1486	ZB17 #48	Eidolon helvum	+
1487	ZB17 #49	Eidolon helvum
1488	ZB17 #50	Eidolon helvum	+	++		+++					++
1489	ZB17 #51	Eidolon helvum	+	+++							+	++
1490	ZB17 #52	Eidolon helvum	+	++		+				+		++	++	+++
1491	ZB17 #53	Eidolon helvum
1492	ZB17 #54	Eidolon helvum
1493	ZB17 #55	Eidolon helvum		++								+
1494	ZB17 #56	Eidolon helvum	+		+
1495	ZB17 #57	Eidolon helvum
1496	ZB17 #58	Eidolon helvum
1497	ZB17 #59	Eidolon helvum
1498	ZB17 #60	Eidolon helvum
1499	ZB17 #61	Eidolon helvum
1500	ZB17 #62	Eidolon helvum
1501	ZB17 #63	Eidolon helvum
1502	ZB17 #64	Eidolon helvum
1503	ZB17 #65	Eidolon helvum	+		+
1504	ZB17 #66	Eidolon helvum	+++	+		+							+
1505	ZB17 #67	Eidolon helvum
1506	ZB17 #68	Eidolon helvum
1507	ZB17 #69	Eidolon helvum
1508	ZB17 #70	Eidolon helvum
1509	ZB17 #71	Eidolon helvum
1510	ZB17 #72	Eidolon helvum
1511	ZB17 #73	Rousettus aegyptiacus	+		+
1512	ZB17 #74	Rousettus aegyptiacus
1513	ZB17 #75	Rousettus aegyptiacus
1514	ZB17 #76	Rousettus aegyptiacus
1515	ZB17 #77	Rousettus aegyptiacus
1516	ZB17 #78	Rousettus aegyptiacus
1517	ZB17 #79	Rousettus aegyptiacus	+			+
1518	ZB17 #80	Rousettus aegyptiacus	+++			+				+
1519	ZB17 #81	Rousettus aegyptiacus
1520	ZB17 #82	Rousettus aegyptiacus
1521	ZB17 #83	Rousettus aegyptiacus
1522	ZB17 #84	Rousettus aegyptiacus
1523	ZB17 #85	Rousettus aegyptiacus	+		++
1524	ZB17 #86	Rousettus aegyptiacus
1525	ZB17 #87	Rousettus aegyptiacus
1526	ZB17 #88	Rousettus aegyptiacus	+++			+				+
1527	ZB17 #89	Rousettus aegyptiacus
1528	ZB17 #90	Rousettus aegyptiacus
1529	ZB17 #91	Rousettus aegyptiacus
1530	ZB17 #92	Rousettus aegyptiacus
1531	ZB17 #93	Rousettus aegyptiacus
1532	ZB17 #94	Rousettus aegyptiacus
1533	ZB17 #95	Rousettus aegyptiacus
1534	ZB17 #96	Rousettus aegyptiacus
1535	ZB17 #97	Rousettus aegyptiacus
1536	ZB17 #98	Rousettus aegyptiacus
1537	ZB17 #99	Rousettus aegyptiacus
1538	ZB17 #100	Rousettus aegyptiacus
1539	ZB17 #101	Rousettus aegyptiacus
1540	ZB17 #102	Rousettus aegyptiacus		+									+
1541	ZB17 #103	Rousettus aegyptiacus		+											+
1542	ZB17 #104	Rousettus aegyptiacus
1543	ZB17 #105	Macronycteris vittatus
1544	ZB17 #106	Macronycteris vittatus
1545	ZB17 #107	Macronycteris vittatus
1546	ZB17 #108	Macronycteris vittatus	+			+				+
1547	ZB17 #109	Macronycteris vittatus
1548	ZB17 #110	Macronycteris vittatus
1549	ZB17 #111	Macronycteris vittatus
1550	ZB17 #112	Macronycteris vittatus
1551	ZB17 #113	Macronycteris vittatus
1552	ZB17 #114	Macronycteris vittatus
1553	ZB17 #115	Macronycteris vittatus
1554	ZB18 #1	Rousettus aegyptiacus	+++	+	+										+
1555	ZB18 #2	Rousettus aegyptiacus	+++							++
1556	ZB18 #3	Rousettus aegyptiacus
1557	ZB18 #4	Rousettus aegyptiacus
1558	ZB18 #5	Rousettus aegyptiacus
1559	ZB18 #6	Rousettus aegyptiacus	+	++	++						+		++
1560	ZB18 #7	Rousettus aegyptiacus	+			+
1561	ZB18 #8	Rousettus aegyptiacus
1562	ZB18 #9	Rousettus aegyptiacus
1563	ZB18 #10	Rousettus aegyptiacus	++			+
1564	ZB18 #11	Rousettus aegyptiacus
1565	ZB18 #12	Rousettus aegyptiacus	+							+
1566	ZB18 #13	Rousettus aegyptiacus	+			+
1567	ZB18 #14	Rousettus aegyptiacus	+							+
1568	ZB18 #15	Rousettus aegyptiacus	++	+		+					+
1569	ZB18 #16	Rousettus aegyptiacus	+			+
1570	ZB18 #17	Rousettus aegyptiacus
1571	ZB18 #18	Rousettus aegyptiacus
1572	ZB18 #19	Rousettus aegyptiacus
1573	ZB18 #20	Rousettus aegyptiacus
1574	ZB18 #21	Rousettus aegyptiacus	+			+
1575	ZB18 #22	Rousettus aegyptiacus	+	+++	+++									+++
1576	ZB18 #23	Macronycteris vittatus
1577	ZB18 #24	Miniopterus fraterculus
1578	ZB18 #25	Miniopterus fraterculus
1579	ZB18 #26	Miniopterus fraterculus
1580	ZB18 #27	Miniopterus fraterculus
1581	ZB18 #28	Miniopterus fraterculus
1582	ZB18 #29	Miniopterus fraterculus
1583	ZB18 #30	Miniopterus fraterculus
1584	ZB18 #31	Miniopterus fraterculus
1585	ZB18 #32	Miniopterus fraterculus
1586	ZB18 #33	Miniopterus fraterculus
1587	ZB18 #34	Rousettus aegyptiacus
1588	ZB18 #35	Rousettus aegyptiacus
1589	ZB18 #36	Rousettus aegyptiacus
1590	ZB18 #37	Rousettus aegyptiacus
1591	ZB18 #38	Rousettus aegyptiacus
1592	ZB18 #39	Rousettus aegyptiacus
1593	ZB18 #40	Rousettus aegyptiacus
1594	ZB18 #41	Rousettus aegyptiacus	+++							++
1595	ZB18 #42	Rousettus aegyptiacus
1596	ZB18 #43	Rousettus aegyptiacus
1597	ZB18 #44	Rousettus aegyptiacus	+++			++
1598	ZB18 #45	Rousettus aegyptiacus	+++	+		++				+	++
1599	ZB18 #46	Rousettus aegyptiacus
1600	ZB18 #47	Rousettus aegyptiacus	+	++						+				++
1601	ZB18 #48	Rousettus aegyptiacus	++							++
1602	ZB18 #49	Rousettus aegyptiacus
1603	ZB18 #50	Rousettus aegyptiacus
1604	ZB18 #51	Rousettus aegyptiacus
1605	ZB18 #52	Rousettus aegyptiacus
1606	ZB18 #53	Rousettus aegyptiacus	+			+
1607	ZB18 #54	Rousettus aegyptiacus	++	+		++				+	+
1608	ZB18 #55	Rousettus aegyptiacus
1609	ZB18 #56	Rousettus aegyptiacus	+++							++
1610	ZB18 #57	Rousettus aegyptiacus
1611	ZB18 #58	Rousettus aegyptiacus	+	+		+					+
1612	ZB18 #59	Macronycteris vittatus
1613	ZB18 #60	Macronycteris vittatus
1614	ZB18 #61	Rhinolophus sp.
1615	ZB18 #62	Rhinolophus sp.
1616	ZB18 #63	Macronycteris vittatus
1617	ZB18 #64	Macronycteris vittatus
1618	ZB18 #65	Macronycteris vittatus
1619	ZB18 #66	Macronycteris vittatus
1620	ZB18 #67	Macronycteris vittatus
1621	ZB18 #68	Macronycteris vittatus
1622	ZB18 #69	Macronycteris vittatus
1623	ZB18 #70	Macronycteris vittatus
1624	ZB18 #71	Macronycteris vittatus
1625	ZB18 #72	Macronycteris vittatus
1626	ZB18 #73	Macronycteris vittatus
1627	ZB18 #74	Macronycteris vittatus
1628	ZB18 #75	Macronycteris vittatus
1629	ZB18 #76	Rousettus aegyptiacus
1630	ZB18 #77	Rousettus aegyptiacus
1631	ZB18 #78	Macronycteris vittatus
1632	ZB18 #79	Macronycteris vittatus
1633	ZB18 #80	Macronycteris vittatus
1634	ZB18 #81	Macronycteris vittatus
1635	ZB18 #82	Macronycteris vittatus
1636	ZB18 #83	Macronycteris vittatus
1637	ZB18 #84	Macronycteris vittatus
1638	ZB18 #85	Macronycteris vittatus
1639	ZB18 #86	Macronycteris vittatus
1640	ZB18 #87	Macronycteris vittatus
1641	ZB18 #88	Macronycteris vittatus
1642	ZB18 #89	Macronycteris vittatus
1643	ZB18 #90	Macronycteris vittatus
1644	ZB18 #91	Macronycteris vittatus
1645	ZB18 #92	Macronycteris vittatus
1646	ZB18 #93	Macronycteris vittatus
1647	ZB18 #94	Hipposideros caffer
1648	ZB18 #S1	Rousettus aegyptiacus
1649	ZB18 #S2	Rousettus aegyptiacus
1650	ZB18 #S3	Rousettus aegyptiacus
1651	ZB18 #S4	Rousettus aegyptiacus
1652	ZB18 #S5	Rousettus aegyptiacus
1653	ZB18 #S6	Rousettus aegyptiacus
1654	ZB18 #S7	Rousettus aegyptiacus
1655	ZB18 #S8	Rousettus aegyptiacus
1656	ZB18 #S9	Rousettus aegyptiacus
1657	ZB18 #S10	Rousettus aegyptiacus
1658	ZB18 #S11	Rousettus aegyptiacus
1659	ZB18 #S12	Rousettus aegyptiacus
1660	ZB18 #S13	Rousettus aegyptiacus
1661	ZB18 #S14	Rousettus aegyptiacus
1662	ZB18 #S15	Rousettus aegyptiacus
1663	ZB18 #S16	Rousettus aegyptiacus
1664	ZB18 #S17	Rousettus aegyptiacus
1665	ZB18 #S18	Macronycteris vittatus
1666	ZB18 #S19	Macronycteris vittatus
1667	ZB18 #S20	Macronycteris vittatus
1668	ZB18 #S21	Macronycteris vittatus
1669	ZB18 #S22	Macronycteris vittatus
1670	ZB18 #S23	Macronycteris vittatus
1671	ZB18 #S24	Macronycteris vittatus
1672	ZB18 #S25	Macronycteris vittatus
1673	ZB18 #S26	Macronycteris vittatus
1674	ZB18 #S27	Macronycteris vittatus
1675	ZB18 #S28	Macronycteris vittatus
1676	ZB18 #S29	Macronycteris vittatus
1677	ZB18 #S30	Macronycteris vittatus
1678	ZB18 #S31	Macronycteris vittatus
1679	ZB18 #S32	Macronycteris vittatus
1680	ZB18 #S33	Macronycteris vittatus
1681	ZB18 #S34	Macronycteris vittatus
1682	ZB18 #S35	Macronycteris vittatus
1683	ZB18 #S36	Macronycteris vittatus
1684	ZB18 #S37	Macronycteris vittatus
1685	ZB18 #S38	Macronycteris vittatus
1686	ZB18 #S39	Macronycteris vittatus
1687	ZB18 #S40	Macronycteris vittatus
1688	ZB18 #S41	Macronycteris vittatus
1689	ZB18 #S42	Macronycteris vittatus
1690	ZB18 #S43	Macronycteris vittatus
1691	ZB18 #S44	Macronycteris vittatus
1692	ZB18 #S45	Macronycteris vittatus
1693	ZB18 #S46	Macronycteris vittatus
1694	ZB18 #S47	Macronycteris vittatus
1695	ZB18 #S48	Macronycteris vittatus
1696	ZB18 #S49	Macronycteris vittatus
1697	ZB18 #S50	Macronycteris vittatus
1698	ZB18 #S51	Macronycteris vittatus
1699	ZB18 #S52	Macronycteris vittatus
1700	ZB18 #S53	Macronycteris vittatus
1701	ZB18 #S54	Macronycteris vittatus
1702	ZB18 #S55	Macronycteris vittatus
1703	ZB18 #S56	Macronycteris vittatus
1704	ZB18 #S57	Macronycteris vittatus
1705	ZB18 #S58	Macronycteris vittatus
1706	ZB18 #S59	Macronycteris vittatus
1707	ZB18 #S60	Macronycteris vittatus
1708	ZB18 #S61	Macronycteris vittatus
1709	ZB18 #S62	Macronycteris vittatus
1710	ZB18 #S63	Macronycteris vittatus
1711	ZB18 #S64	Macronycteris vittatus
1712	ZB18 #S65	Macronycteris vittatus
1713	ZB18 #S66	Macronycteris vittatus
1714	ZB18 #S67	Macronycteris vittatus
1715	ZB18 #S68	Macronycteris vittatus
1716	ZB18 #S69	Macronycteris vittatus
1717	ZB18 #S70	Macronycteris vittatus
1718	ZB18 #S71	Rousettus aegyptiacus
1719	ZB18 #S72	Rousettus aegyptiacus
1720	ZB18 #S73	Rousettus aegyptiacus
1721	ZB18 #S74	Rousettus aegyptiacus
1722	ZB18 #S75	Rousettus aegyptiacus
1723	ZB18 #S76	Rousettus aegyptiacus
1724	ZB18 #S77	Rousettus aegyptiacus
1725	ZB18 #S78	Macronycteris vittatus
1726	ZB18 #S79	Macronycteris vittatus
1727	ZB18 #S80	Macronycteris vittatus
1728	ZB18 #S81	Macronycteris vittatus
1729	ZB18 #S82	Macronycteris vittatus
1730	ZB18 #S83	Macronycteris vittatus
1731	ZB18 #S84	Macronycteris vittatus
1732	ZB18 #S85	Macronycteris vittatus
1733	ZB18 #S86	Macronycteris vittatus
1734	ZB18 #S87	Macronycteris vittatus
1735	ZB18 #S88	Macronycteris vittatus
1736	ZB18 #S89	Macronycteris vittatus
1737	ZB18 #S90	Macronycteris vittatus
1738	ZB18 #S91	Macronycteris vittatus
1739	ZB18 #S92	Macronycteris vittatus
1740	ZB18 #S93	Macronycteris vittatus
1741	ZB18 #S94	Macronycteris vittatus
1742	ZB18 #S95	Macronycteris vittatus
1743	ZB18 #S96	Macronycteris vittatus
1744	ZB18 #S97	Macronycteris vittatus
1745	ZB18 #S98	Macronycteris vittatus
1746	ZB18 #S99	Macronycteris vittatus
1747	ZB18 #S100	Macronycteris vittatus
1748	ZB18 #S101	Macronycteris vittatus
1749	ZB18 #S102	Macronycteris vittatus
1750	ZB18 #S103	Macronycteris vittatus
1751	ZB18 #S104	Macronycteris vittatus
1752	ZB18 #S105	Macronycteris vittatus
1753	ZB18 #S106	Macronycteris vittatus
1754	ZB18 #S107	Macronycteris vittatus
1755	ZB18 #S108	Macronycteris vittatus
1756	ZB18 #S109	Macronycteris vittatus
1757	ZB18 #S110	Macronycteris vittatus
1758	ZB18 #S111	Macronycteris vittatus
1759	ZB18 #S112	Hipposideros caffer
1760	ZB18 #S113	Macronycteris vittatus
1761	ZB18 #S114	Macronycteris vittatus
1762	ZB18 #S115	Macronycteris vittatus
1763	ZB18 #S116	Macronycteris vittatus
1764	ZB18 #S117	Macronycteris vittatus
1765	ZB18 #S118	Macronycteris vittatus
1766	ZB18 #S119	Macronycteris vittatus
1767	ZB18 #S120	Macronycteris vittatus
1768	ZB18 #S121	Macronycteris vittatus
1769	ZB18 #S122	Macronycteris vittatus
1770	ZB18 #S123	Macronycteris vittatus
1771	ZB18 #S124	Macronycteris vittatus
1772	ZB18 #S125	Macronycteris vittatus
1773	ZB18 #S126	Macronycteris vittatus
1774	ZB18 #S127	Macronycteris vittatus
1775	ZB18 #S128	Macronycteris vittatus
1776	ZB18 #S129	Macronycteris vittatus
1777	ZB18 #S130	Macronycteris vittatus

## Sheet: Seropositivity converted data
	ID	SP	M-Shrew	M-bat	ASAV	ALTV	CBNV	NVAV	SWSV	TPMV	BRNV	DKGV	QZNV	ROBV	XNV	SUM
1	ZFB06 #1	Eidolon helvum	0	0	0	0	0	0	0	0	0	0	0	0	0	0
2	ZFB06 #2	Eidolon helvum	0	0	0	0	0	0	0	0	0	0	0	0	0	0
3	ZFB06 #3	Eidolon helvum	0	0	0	0	0	0	0	0	0	0	0	0	0	0
4	ZFB06 #4	Eidolon helvum	0	0	0	0	0	0	0	0	0	0	0	0	0	0
5	ZFB06 #5	Eidolon helvum	0	0	0	0	0	0	0	0	0	0	0	0	0	0
6	ZFB06 #6	Eidolon helvum	0	0	0	0	0	0	0	0	0	0	0	0	0	0
7	ZFB06 #7	Eidolon helvum	1	0	1	1	0	0	0	0	0	0	0	0	0	2
8	ZFB06 #8	Eidolon helvum	0	0	0	0	0	0	0	0	0	0	0	0	0	0
9	ZFB06 #9	Eidolon helvum	0	0	0	0	0	0	0	0	0	0	0	0	0	0
10	ZFB06 #10	Eidolon helvum	0	0	0	0	0	0	0	0	0	0	0	0	0	0
11	ZFB06 #11	Eidolon helvum	0	1	0	0	0	0	0	0	0	1	0	0	1	2
12	ZFB06 #12	Eidolon helvum	1	0	0	0	0	0	0	0	0	0	0	0	0	0
13	ZFB06 #13	Eidolon helvum	0	0	0	0	0	0	0	0	0	0	0	0	0	0
14	ZFB06 #14	Eidolon helvum	1	1	0	1	0	0	0	0	1	0	0	0	0	2
15	ZFB06 #15	Eidolon helvum	0	0	0	0	0	0	0	0	0	0	0	0	0	0
16	ZFB06 #16	Eidolon helvum	0	0	0	0	0	0	0	0	0	0	0	0	0	0
17	ZFB06 #17	Eidolon helvum	0	0	0	0	0	0	0	0	0	0	0	0	0	0
18	ZFB06 #18	Eidolon helvum	0	0	0	0	0	0	0	0	0	0	0	0	0	0
19	ZFB06 #19	Eidolon helvum	0	0	0	0	0	0	0	0	0	0	0	0	0	0
20	ZFB06 #20	Eidolon helvum	0	0	0	0	0	0	0	0	0	0	0	0	0	0
21	ZFB06 #21	Eidolon helvum	1	0	0	1	0	0	0	0	0	0	0	0	0	1
22	ZFB06 #22	Eidolon helvum	0	0	0	0	0	0	0	0	0	0	0	0	0	0
23	ZFB06 #23	Eidolon helvum	0	0	0	0	0	0	0	0	0	0	0	0	0	0
24	ZFB06 #24	Eidolon helvum	0	0	0	0	0	0	0	0	0	0	0	0	0	0
25	ZFB06 #25	Eidolon helvum	0	0	0	0	0	0	0	0	0	0	0	0	0	0
26	ZFB06 #26	Eidolon helvum	0	0	0	0	0	0	0	0	0	0	0	0	0	0
27	ZFB06 #27	Eidolon helvum	0	0	0	0	0	0	0	0	0	0	0	0	0	0
28	ZFB06 #28	Eidolon helvum	0	0	0	0	0	0	0	0	0	0	0	0	0	0
29	ZFB06 #29	Eidolon helvum	0	0	0	0	0	0	0	0	0	0	0	0	0	0
30	ZFB06 #30	Eidolon helvum	0	0	0	0	0	0	0	0	0	0	0	0	0	0
31	ZFB06 #31	Eidolon helvum	0	0	0	0	0	0	0	0	0	0	0	0	0	0
32	ZFB06 #32	Eidolon helvum	0	0	0	0	0	0	0	0	0	0	0	0	0	0
33	ZFB06 #33	Eidolon helvum	0	0	0	0	0	0	0	0	0	0	0	0	0	0
34	ZFB06 #34	Eidolon helvum	0	0	0	0	0	0	0	0	0	0	0	0	0	0
35	ZFB06 #35	Eidolon helvum	0	0	0	0	0	0	0	0	0	0	0	0	0	0
36	ZFB06 #36	Eidolon helvum	0	0	0	0	0	0	0	0	0	0	0	0	0	0
37	ZFB06 #37	Eidolon helvum	0	0	0	0	0	0	0	0	0	0	0	0	0	0
38	ZFB06 #38	Eidolon helvum	0	0	0	0	0	0	0	0	0	0	0	0	0	0
39	ZFB06 #39	Eidolon helvum	0	0	0	0	0	0	0	0	0	0	0	0	0	0
40	ZFB06 #40	Eidolon helvum	0	0	0	0	0	0	0	0	0	0	0	0	0	0
41	ZFB06 #41	Eidolon helvum	0	0	0	0	0	0	0	0	0	0	0	0	0	0
42	ZFB06 #42	Eidolon helvum	0	0	0	0	0	0	0	0	0	0	0	0	0	0
43	ZFB06 #21	Eidolon helvum	1	0	0	0	0	0	0	1	0	0	0	0	0	1
44	ZFB06 #44	Eidolon helvum	1	0	1	0	0	0	0	0	0	0	0	0	0	1
45	ZFB06 #45	Eidolon helvum	0	0	0	0	0	0	0	0	0	0	0	0	0	0
46	ZFB06 #46	Eidolon helvum	0	0	0	0	0	0	0	0	0	0	0	0	0	0
47	ZFB06 #47	Eidolon helvum	1	0	1	0	1	0	0	0	0	0	0	0	0	2
48	ZFB06 #48	Eidolon helvum	0	0	0	0	0	0	0	0	0	0	0	0	0	0
49	ZFB06 #49	Eidolon helvum	1	0	0	0	1	0	0	1	0	0	0	0	0	2
50	ZFB06 #50	Eidolon helvum	0	0	0	0	0	0	0	0	0	0	0	0	0	0
51	ZFB06 #51	Eidolon helvum	0	0	0	0	0	0	0	0	0	0	0	0	0	0
52	ZFB06 #52	Eidolon helvum	0	0	0	0	0	0	0	0	0	0	0	0	0	0
53	ZFB06 #53	Eidolon helvum	0	0	0	0	0	0	0	0	0	0	0	0	0	0
54	ZFB06 #54	Eidolon helvum	0	0	0	0	0	0	0	0	0	0	0	0	0	0
55	ZFB06 #55	Eidolon helvum	0	0	0	0	0	0	0	0	0	0	0	0	0	0
56	ZFB06 #56	Eidolon helvum	0	0	0	0	0	0	0	0	0	0	0	0	0	0
57	ZFB06 #57	Eidolon helvum	0	0	0	0	0	0	0	0	0	0	0	0	0	0
58	ZFB06 #58	Eidolon helvum	0	0	0	0	0	0	0	0	0	0	0	0	0	0
59	ZFB06 #59	Eidolon helvum	0	0	0	0	0	0	0	0	0	0	0	0	0	0
60	ZFB06 #60	Eidolon helvum	0	0	0	0	0	0	0	0	0	0	0	0	0	0
61	ZFB06 #61	Eidolon helvum	0	0	0	0	0	0	0	0	0	0	0	0	0	0
62	ZFB06 #62	Eidolon helvum	0	0	0	0	0	0	0	0	0	0	0	0	0	0
63	ZFB06 #63	Eidolon helvum	0	0	0	0	0	0	0	0	0	0	0	0	0	0
64	ZFB06 #64	Eidolon helvum	0	0	0	0	0	0	0	0	0	0	0	0	0	0
65	ZFB06 #65	Eidolon helvum	0	0	0	0	0	0	0	0	0	0	0	0	0	0
66	ZFB06 #66	Eidolon helvum	1	0	1	0	1	0	0	0	0	0	0	0	0	2
67	ZFB06 #67	Eidolon helvum	0	0	0	0	0	0	0	0	0	0	0	0	0	0
68	ZFB06 #68	Eidolon helvum	0	0	0	0	0	0	0	0	0	0	0	0	0	0
69	ZFB06 #69	Eidolon helvum	0	0	0	0	0	0	0	0	0	0	0	0	0	0
70	ZFB06 #70	Eidolon helvum	0	0	0	0	0	0	0	0	0	0	0	0	0	0
71	ZFB06 #71	Eidolon helvum	0	0	0	0	0	0	0	0	0	0	0	0	0	0
72	ZFB06 #72	Eidolon helvum	0	0	0	0	0	0	0	0	0	0	0	0	0	0
73	ZFB06 #73	Eidolon helvum	0	0	0	0	0	0	0	0	0	0	0	0	0	0
74	ZFB06 #74	Eidolon helvum	0	0	0	0	0	0	0	0	0	0	0	0	0	0
75	ZFB06 #75	Eidolon helvum	0	0	0	0	0	0	0	0	0	0	0	0	0	0
76	ZFB06 #76	Eidolon helvum	0	0	0	0	0	0	0	0	0	0	0	0	0	0
77	ZFB06 #77	Eidolon helvum	0	0	0	0	0	0	0	0	0	0	0	0	0	0
78	ZFB06 #78	Eidolon helvum	0	0	0	0	0	0	0	0	0	0	0	0	0	0
79	ZFB06 #79	Eidolon helvum	0	0	0	0	0	0	0	0	0	0	0	0	0	0
80	ZFB06 #80	Eidolon helvum	0	0	0	0	0	0	0	0	0	0	0	0	0	0
81	ZFB06 #81	Eidolon helvum	0	0	0	0	0	0	0	0	0	0	0	0	0	0
82	ZFB06 #82	Eidolon helvum	0	0	0	0	0	0	0	0	0	0	0	0	0	0
83	ZFB06 #83	Eidolon helvum	0	0	0	0	0	0	0	0	0	0	0	0	0	0
84	ZFB06 #84	Eidolon helvum	0	0	0	0	0	0	0	0	0	0	0	0	0	0
85	ZFB06 #85	Eidolon helvum	0	0	0	0	0	0	0	0	0	0	0	0	0	0
86	ZFB06 #86	Eidolon helvum	1	0	0	1	1	0	0	0	0	0	0	0	0	2
87	ZFB06 #87	Eidolon helvum	0	0	0	0	0	0	0	0	0	0	0	0	0	0
88	ZFB06 #88	Eidolon helvum	1	1	0	1	1	0	0	0	0	0	1	1	1	5
89	ZFB06 #89	Eidolon helvum	0	0	0	0	0	0	0	0	0	0	0	0	0	0
90	ZFB06 #90	Eidolon helvum	0	0	0	0	0	0	0	0	0	0	0	0	0	0
91	ZFB06 #91	Eidolon helvum	0	0	0	0	0	0	0	0	0	0	0	0	0	0
92	ZFB06 #92	Eidolon helvum	0	0	0	0	0	0	0	0	0	0	0	0	0	0
93	ZFB06 #93	Eidolon helvum	0	0	0	0	0	0	0	0	0	0	0	0	0	0
94	ZFB06 #94	Eidolon helvum	0	0	0	0	0	0	0	0	0	0	0	0	0	0
95	ZFB06 #95	Eidolon helvum	0	0	0	0	0	0	0	0	0	0	0	0	0	0
96	ZFB06 #96	Eidolon helvum	0	0	0	0	0	0	0	0	0	0	0	0	0	0
97	ZFB06 #97	Eidolon helvum	0	0	0	0	0	0	0	0	0	0	0	0	0	0
98	ZFB06 #98	Eidolon helvum	0	0	0	0	0	0	0	0	0	0	0	0	0	0
99	ZFB06 #99	Eidolon helvum	0	0	0	0	0	0	0	0	0	0	0	0	0	0
100	ZFB06 #100	Eidolon helvum	0	0	0	0	0	0	0	0	0	0	0	0	0	0
101	ZFB06 #101	Eidolon helvum	1	1	0	0	0	0	0	0	0	0	1	0	0	1
102	ZFB06 #102	Eidolon helvum	0	0	0	0	0	0	0	0	0	0	0	0	0	0
103	ZFB06 #103	Eidolon helvum	0	0	0	0	0	0	0	0	0	0	0	0	0	0
104	ZFB06 #104	Eidolon helvum	0	0	0	0	0	0	0	0	0	0	0	0	0	0
105	ZFB06 #105	Eidolon helvum	0	0	0	0	0	0	0	0	0	0	0	0	0	0
106	ZFB06 #106	Eidolon helvum	0	0	0	0	0	0	0	0	0	0	0	0	0	0
107	ZFB06 #107	Eidolon helvum	0	0	0	0	0	0	0	0	0	0	0	0	0	0
108	ZFB07 #1	Eidolon helvum	0	0	0	0	0	0	0	0	0	0	0	0	0	0
109	ZFB07 #2	Eidolon helvum	0	0	0	0	0	0	0	0	0	0	0	0	0	0
110	ZFB07 #3	Eidolon helvum	0	0	0	0	0	0	0	0	0	0	0	0	0	0
111	ZFB07 #4	Eidolon helvum	0	0	0	0	0	0	0	0	0	0	0	0	0	0
112	ZFB07 #5	Eidolon helvum	0	0	0	0	0	0	0	0	0	0	0	0	0	0
113	ZFB07 #6	Eidolon helvum	0	0	0	0	0	0	0	0	0	0	0	0	0	0
114	ZFB07 #7	Eidolon helvum	0	0	0	0	0	0	0	0	0	0	0	0	0	0
115	ZFB07 #8	Eidolon helvum	0	0	0	0	0	0	0	0	0	0	0	0	0	0
116	ZFB07 #9	Eidolon helvum	0	0	0	0	0	0	0	0	0	0	0	0	0	0
117	ZFB07 #10	Eidolon helvum	0	0	0	0	0	0	0	0	0	0	0	0	0	0
118	ZFB07 #11	Eidolon helvum	0	0	0	0	0	0	0	0	0	0	0	0	0	0
119	ZFB07 #12	Eidolon helvum	0	0	0	0	0	0	0	0	0	0	0	0	0	0
120	ZFB07 #13	Eidolon helvum	0	0	0	0	0	0	0	0	0	0	0	0	0	0
121	ZFB07 #14	Eidolon helvum	0	0	0	0	0	0	0	0	0	0	0	0	0	0
122	ZFB07 #15	Eidolon helvum	0	0	0	0	0	0	0	0	0	0	0	0	0	0
123	ZFB07 #16	Eidolon helvum	0	0	0	0	0	0	0	0	0	0	0	0	0	0
124	ZFB07 #17	Eidolon helvum	0	0	0	0	0	0	0	0	0	0	0	0	0	0
125	ZFB07 #18	Eidolon helvum	0	0	0	0	0	0	0	0	0	0	0	0	0	0
126	ZFB07 #19	Eidolon helvum	0	0	0	0	0	0	0	0	0	0	0	0	0	0
127	ZFB07 #20	Eidolon helvum	0	0	0	0	0	0	0	0	0	0	0	0	0	0
128	ZFB07 #21	Eidolon helvum	0	0	0	0	0	0	0	0	0	0	0	0	0	0
129	ZFB07 #22	Eidolon helvum	0	0	0	0	0	0	0	0	0	0	0	0	0	0
130	ZFB07 #23	Eidolon helvum	0	0	0	0	0	0	0	0	0	0	0	0	0	0
131	ZFB07 #24	Eidolon helvum	0	0	0	0	0	0	0	0	0	0	0	0	0	0
132	ZFB07 #25	Eidolon helvum	0	0	0	0	0	0	0	0	0	0	0	0	0	0
133	ZFB07 #26	Eidolon helvum	0	0	0	0	0	0	0	0	0	0	0	0	0	0
134	ZFB07 #27	Eidolon helvum	0	0	0	0	0	0	0	0	0	0	0	0	0	0
135	ZFB07 #28	Eidolon helvum	0	0	0	0	0	0	0	0	0	0	0	0	0	0
136	ZFB07 #29	Eidolon helvum	0	0	0	0	0	0	0	0	0	0	0	0	0	0
137	ZFB07 #30	Eidolon helvum	0	0	0	0	0	0	0	0	0	0	0	0	0	0
138	ZFB07 #31	Eidolon helvum	0	0	0	0	0	0	0	0	0	0	0	0	0	0
139	ZFB07 #32	Eidolon helvum	0	1	0	0	0	0	0	0	1	0	0	0	0	1
140	ZFB07 #33	Eidolon helvum	1	0	1	0	0	0	0	0	0	0	0	0	0	1
141	ZFB07 #34	Eidolon helvum	0	0	0	0	0	0	0	0	0	0	0	0	0	0
142	ZFB07 #35	Eidolon helvum	1	0	0	0	1	0	0	0	0	0	0	0	0	1
143	ZFB07 #36	Eidolon helvum	0	0	0	0	0	0	0	0	0	0	0	0	0	0
144	ZFB07 #37	Eidolon helvum	0	0	0	0	0	0	0	0	0	0	0	0	0	0
145	ZFB07 #38	Eidolon helvum	1	1	0	0	0	0	0	0	1	0	1	1	0	3
146	ZFB07 #39	Eidolon helvum	1	1	1	0	0	0	0	0	1	0	0	0	0	2
147	ZFB07 #40	Eidolon helvum	0	0	0	0	0	0	0	0	0	0	0	0	0	0
148	ZFB07 #41	Eidolon helvum	0	0	0	0	0	0	0	0	0	0	0	0	0	0
149	ZFB07 #42	Eidolon helvum	0	0	0	0	0	0	0	0	0	0	0	0	0	0
150	ZFB07 #43	Eidolon helvum	0	0	0	0	0	0	0	0	0	0	0	0	0	0
151	ZFB07 #44	Eidolon helvum	0	0	0	0	0	0	0	0	0	0	0	0	0	0
152	ZFB07 #45	Eidolon helvum	0	0	0	0	0	0	0	0	0	0	0	0	0	0
153	ZFB07 #46	Eidolon helvum	0	0	0	0	0	0	0	0	0	0	0	0	0	0
154	ZFB07 #47	Eidolon helvum	0	0	0	0	0	0	0	0	0	0	0	0	0	0
155	ZFB07 #48	Eidolon helvum	0	0	0	0	0	0	0	0	0	0	0	0	0	0
156	ZFB07 #49	Eidolon helvum	0	0	0	0	0	0	0	0	0	0	0	0	0	0
157	ZFB07 #50	Eidolon helvum	0	0	0	0	0	0	0	0	0	0	0	0	0	0
158	ZFB07 #51	Eidolon helvum	0	0	0	0	0	0	0	0	0	0	0	0	0	0
159	ZFB07 #52	Eidolon helvum	0	0	0	0	0	0	0	0	0	0	0	0	0	0
160	ZFB07 #53	Eidolon helvum	0	0	0	0	0	0	0	0	0	0	0	0	0	0
161	ZFB07 #54	Eidolon helvum	0	0	0	0	0	0	0	0	0	0	0	0	0	0
162	ZFB07 #55	Eidolon helvum	0	0	0	0	0	0	0	0	0	0	0	0	0	0
163	ZFB07 #56	Eidolon helvum	0	0	0	0	0	0	0	0	0	0	0	0	0	0
164	ZFB07 #57	Eidolon helvum	1	1	0	1	0	0	0	0	1	0	1	1	0	4
165	ZFB07 #58	Eidolon helvum	0	0	0	0	0	0	0	0	0	0	0	0	0	0
166	ZFB07 #59	Eidolon helvum	0	0	0	0	0	0	0	0	0	0	0	0	0	0
167	ZFB07 #60	Eidolon helvum	0	0	0	0	0	0	0	0	0	0	0	0	0	0
168	ZFB07 #61	Eidolon helvum	0	0	0	0	0	0	0	0	0	0	0	0	0	0
169	ZFB07 #62	Eidolon helvum	0	0	0	0	0	0	0	0	0	0	0	0	0	0
170	ZFB07 #63	Eidolon helvum	0	0	0	0	0	0	0	0	0	0	0	0	0	0
171	ZFB07 #64	Eidolon helvum	0	0	0	0	0	0	0	0	0	0	0	0	0	0
172	ZFB07 #65	Eidolon helvum	1	0	0	0	0	0	0	1	0	0	0	0	0	1
173	ZFB07 #66	Eidolon helvum	0	0	0	0	0	0	0	0	0	0	0	0	0	0
174	ZFB07 #67	Eidolon helvum	0	0	0	0	0	0	0	0	0	0	0	0	0	0
175	ZFB07 #68	Eidolon helvum	0	0	0	0	0	0	0	0	0	0	0	0	0	0
176	ZFB07 #69	Eidolon helvum	0	0	0	0	0	0	0	0	0	0	0	0	0	0
177	ZFB07 #70	Eidolon helvum	0	0	0	0	0	0	0	0	0	0	0	0	0	0
178	ZFB07 #71	Eidolon helvum	0	0	0	0	0	0	0	0	0	0	0	0	0	0
179	ZFB07 #72	Eidolon helvum	0	0	0	0	0	0	0	0	0	0	0	0	0	0
180	ZFB07 #73	Eidolon helvum	0	0	0	0	0	0	0	0	0	0	0	0	0	0
181	ZFB07 #74	Eidolon helvum	0	0	0	0	0	0	0	0	0	0	0	0	0	0
182	ZFB07 #75	Eidolon helvum	0	0	0	0	0	0	0	0	0	0	0	0	0	0
183	ZFB07 #76	Eidolon helvum	0	0	0	0	0	0	0	0	0	0	0	0	0	0
184	ZFB07 #77	Eidolon helvum	0	0	0	0	0	0	0	0	0	0	0	0	0	0
185	ZFB07 #78	Eidolon helvum	0	0	0	0	0	0	0	0	0	0	0	0	0	0
186	ZFB07 #79	Eidolon helvum	0	0	0	0	0	0	0	0	0	0	0	0	0	0
187	ZFB07 #80	Eidolon helvum	0	0	0	0	0	0	0	0	0	0	0	0	0	0
188	ZFB07 #81	Eidolon helvum	0	0	0	0	0	0	0	0	0	0	0	0	0	0
189	ZFB07 #82	Eidolon helvum	0	0	0	0	0	0	0	0	0	0	0	0	0	0
190	ZFB07 #83	Eidolon helvum	0	0	0	0	0	0	0	0	0	0	0	0	0	0
191	ZFB07 #84	Eidolon helvum	0	0	0	0	0	0	0	0	0	0	0	0	0	0
192	ZFB07 #85	Eidolon helvum	0	0	0	0	0	0	0	0	0	0	0	0	0	0
193	ZFB07 #86	Eidolon helvum	0	0	0	0	0	0	0	0	0	0	0	0	0	0
194	ZFB07 #87	Eidolon helvum	0	0	0	0	0	0	0	0	0	0	0	0	0	0
195	ZFB07 #88	Eidolon helvum	0	0	0	0	0	0	0	0	0	0	0	0	0	0
196	ZFB07 #89	Eidolon helvum	0	0	0	0	0	0	0	0	0	0	0	0	0	0
197	ZFB07 #90	Eidolon helvum	0	0	0	0	0	0	0	0	0	0	0	0	0	0
198	ZFB07 #91	Eidolon helvum	0	0	0	0	0	0	0	0	0	0	0	0	0	0
199	ZFB07 #92	Eidolon helvum	0	0	0	0	0	0	0	0	0	0	0	0	0	0
200	ZFB07 #93	Eidolon helvum	0	0	0	0	0	0	0	0	0	0	0	0	0	0
201	ZFB07 #94	Eidolon helvum	0	0	0	0	0	0	0	0	0	0	0	0	0	0
202	ZFB07 #95	Eidolon helvum	0	0	0	0	0	0	0	0	0	0	0	0	0	0
203	ZFB07 #96	Eidolon helvum	0	0	0	0	0	0	0	0	0	0	0	0	0	0
204	ZFB07 #97	Eidolon helvum	1	0	0	1	0	0	0	0	0	0	0	0	0	1
205	ZFB07 #98	Eidolon helvum	0	0	0	0	0	0	0	0	0	0	0	0	0	0
206	ZFB07 #99	Eidolon helvum	0	0	0	0	0	0	0	0	0	0	0	0	0	0
207	ZFB07 #100	Eidolon helvum	0	0	0	0	0	0	0	0	0	0	0	0	0	0
208	ZFB08 #1	Eidolon helvum	0	0	0	0	0	0	0	0	0	0	0	0	0	0
209	ZFB08 #2	Eidolon helvum	0	0	0	0	0	0	0	0	0	0	0	0	0	0
210	ZFB08 #3	Eidolon helvum	0	0	0	0	0	0	0	0	0	0	0	0	0	0
211	ZFB08 #4	Eidolon helvum	0	0	0	0	0	0	0	0	0	0	0	0	0	0
212	ZFB08 #5	Eidolon helvum	0	0	0	0	0	0	0	0	0	0	0	0	0	0
213	ZFB08 #6	Eidolon helvum	0	0	0	0	0	0	0	0	0	0	0	0	0	0
214	ZFB08 #7	Eidolon helvum	0	0	0	0	0	0	0	0	0	0	0	0	0	0
215	ZFB08 #8	Eidolon helvum	0	0	0	0	0	0	0	0	0	0	0	0	0	0
216	ZFB08 #9	Eidolon helvum	0	0	0	0	0	0	0	0	0	0	0	0	0	0
217	ZFB08 #10	Eidolon helvum	0	0	0	0	0	0	0	0	0	0	0	0	0	0
218	ZFB08 #11	Eidolon helvum	0	0	0	0	0	0	0	0	0	0	0	0	0	0
219	ZFB08 #12	Eidolon helvum	0	0	0	0	0	0	0	0	0	0	0	0	0	0
220	ZFB08 #13	Eidolon helvum	0	0	0	0	0	0	0	0	0	0	0	0	0	0
221	ZFB08 #14	Eidolon helvum	0	0	0	0	0	0	0	0	0	0	0	0	0	0
222	ZFB08 #15	Eidolon helvum	0	0	0	0	0	0	0	0	0	0	0	0	0	0
223	ZFB08 #16	Eidolon helvum	0	0	0	0	0	0	0	0	0	0	0	0	0	0
224	ZFB08 #17	Eidolon helvum	0	0	0	0	0	0	0	0	0	0	0	0	0	0
225	ZFB08 #18	Eidolon helvum	0	0	0	0	0	0	0	0	0	0	0	0	0	0
226	ZFB08 #19	Eidolon helvum	0	0	0	0	0	0	0	0	0	0	0	0	0	0
227	ZFB08 #20	Eidolon helvum	0	0	0	0	0	0	0	0	0	0	0	0	0	0
228	ZFB08 #21	Eidolon helvum	0	0	0	0	0	0	0	0	0	0	0	0	0	0
229	ZFB08 #22	Eidolon helvum	1	0	0	1	0	0	0	0	0	0	0	0	0	1
230	ZFB08 #23	Eidolon helvum	0	0	0	0	0	0	0	0	0	0	0	0	0	0
231	ZFB08 #24	Eidolon helvum	0	0	0	0	0	0	0	0	0	0	0	0	0	0
232	ZFB08 #25	Eidolon helvum	0	0	0	0	0	0	0	0	0	0	0	0	0	0
233	ZFB08 #26	Eidolon helvum	0	0	0	0	0	0	0	0	0	0	0	0	0	0
234	ZFB08 #27	Eidolon helvum	0	0	0	0	0	0	0	0	0	0	0	0	0	0
235	ZFB08 #28	Eidolon helvum	0	0	0	0	0	0	0	0	0	0	0	0	0	0
236	ZFB08 #29	Eidolon helvum	0	0	0	0	0	0	0	0	0	0	0	0	0	0
237	ZFB08 #30	Eidolon helvum	0	0	0	0	0	0	0	0	0	0	0	0	0	0
238	ZFB08 #31	Eidolon helvum	0	0	0	0	0	0	0	0	0	0	0	0	0	0
239	ZFB08 #32	Eidolon helvum	0	0	0	0	0	0	0	0	0	0	0	0	0	0
240	ZFB08 #33	Eidolon helvum	0	0	0	0	0	0	0	0	0	0	0	0	0	0
241	ZFB08 #34	Eidolon helvum	0	0	0	0	0	0	0	0	0	0	0	0	0	0
242	ZFB08 #35	Eidolon helvum	0	0	0	0	0	0	0	0	0	0	0	0	0	0
243	ZFB08 #36	Eidolon helvum	0	0	0	0	0	0	0	0	0	0	0	0	0	0
244	ZFB08 #37	Eidolon helvum	0	0	0	0	0	0	0	0	0	0	0	0	0	0
245	ZFB08 #38	Eidolon helvum	0	0	0	0	0	0	0	0	0	0	0	0	0	0
246	ZFB08 #39	Eidolon helvum	0	0	0	0	0	0	0	0	0	0	0	0	0	0
247	ZFB08 #40	Eidolon helvum	0	0	0	0	0	0	0	0	0	0	0	0	0	0
248	ZFB08 #41	Eidolon helvum	0	0	0	0	0	0	0	0	0	0	0	0	0	0
249	ZFB08 #42	Eidolon helvum	0	0	0	0	0	0	0	0	0	0	0	0	0	0
250	ZFB08 #43	Eidolon helvum	0	0	0	0	0	0	0	0	0	0	0	0	0	0
251	ZFB08 #44	Eidolon helvum	1	0	1	0	0	0	0	0	0	0	0	0	0	1
252	ZFB08 #45	Eidolon helvum	1	0	0	0	1	0	0	0	0	0	0	0	0	1
253	ZFB08 #46	Eidolon helvum	0	1	0	0	0	0	0	0	0	1	0	0	0	1
254	ZFB08 #47	Eidolon helvum	0	0	0	0	0	0	0	0	0	0	0	0	0	0
255	ZFB08 #48	Eidolon helvum	1	0	1	0	0	0	0	0	0	0	0	0	0	1
256	ZFB08 #49	Eidolon helvum	0	1	0	0	0	0	0	0	1	0	0	0	0	1
257	ZFB08 #50	Eidolon helvum	0	0	0	0	0	0	0	0	0	0	0	0	0	0
258	ZFB08 #51	Eidolon helvum	0	0	0	0	0	0	0	0	0	0	0	0	0	0
259	ZFB08 #52	Eidolon helvum	0	0	0	0	0	0	0	0	0	0	0	0	0	0
260	ZFB08 #53	Eidolon helvum	0	0	0	0	0	0	0	0	0	0	0	0	0	0
261	ZFB08 #54	Eidolon helvum	0	0	0	0	0	0	0	0	0	0	0	0	0	0
262	ZFB08 #55	Eidolon helvum	0	0	0	0	0	0	0	0	0	0	0	0	0	0
263	ZFB08 #56	Eidolon helvum	0	0	0	0	0	0	0	0	0	0	0	0	0	0
264	ZFB08 #57	Eidolon helvum	1	0	0	1	1	0	0	0	0	0	0	0	0	2
265	ZFB08 #58	Eidolon helvum	0	0	0	0	0	0	0	0	0	0	0	0	0	0
266	ZFB08 #59	Eidolon helvum	0	0	0	0	0	0	0	0	0	0	0	0	0	0
267	ZFB08 #60	Eidolon helvum	0	0	0	0	0	0	0	0	0	0	0	0	0	0
268	ZFB08 #61	Eidolon helvum	0	0	0	0	0	0	0	0	0	0	0	0	0	0
269	ZFB08 #62	Eidolon helvum	0	0	0	0	0	0	0	0	0	0	0	0	0	0
270	ZFB08 #63	Eidolon helvum	0	0	0	0	0	0	0	0	0	0	0	0	0	0
271	ZFB08 #64	Eidolon helvum	0	0	0	0	0	0	0	0	0	0	0	0	0	0
272	ZFB08 #65	Eidolon helvum	0	0	0	0	0	0	0	0	0	0	0	0	0	0
273	ZFB08 #66	Eidolon helvum	0	0	0	0	0	0	0	0	0	0	0	0	0	0
274	ZFB08 #67	Eidolon helvum	0	0	0	0	0	0	0	0	0	0	0	0	0	0
275	ZFB08 #68	Eidolon helvum	0	0	0	0	0	0	0	0	0	0	0	0	0	0
276	ZFB08 #69	Eidolon helvum	0	0	0	0	0	0	0	0	0	0	0	0	0	0
277	ZFB08 #70	Eidolon helvum	0	0	0	0	0	0	0	0	0	0	0	0	0	0
278	ZFB08 #71	Eidolon helvum	0	0	0	0	0	0	0	0	0	0	0	0	0	0
279	ZFB08 #72	Eidolon helvum	0	0	0	0	0	0	0	0	0	0	0	0	0	0
280	ZFB08 #73	Eidolon helvum	0	0	0	0	0	0	0	0	0	0	0	0	0	0
281	ZFB08 #74	Eidolon helvum	0	0	0	0	0	0	0	0	0	0	0	0	0	0
282	ZFB08 #75	Eidolon helvum	0	0	0	0	0	0	0	0	0	0	0	0	0	0
283	ZFB08 #76	Eidolon helvum	0	0	0	0	0	0	0	0	0	0	0	0	0	0
284	ZFB08 #77	Eidolon helvum	0	0	0	0	0	0	0	0	0	0	0	0	0	0
285	ZFB08 #78	Eidolon helvum	0	0	0	0	0	0	0	0	0	0	0	0	0	0
286	ZFB08 #79	Eidolon helvum	0	0	0	0	0	0	0	0	0	0	0	0	0	0
287	ZFB08 #80	Eidolon helvum	0	0	0	0	0	0	0	0	0	0	0	0	0	0
288	ZFB08 #81	Eidolon helvum	0	0	0	0	0	0	0	0	0	0	0	0	0	0
289	ZFB08 #82	Eidolon helvum	0	0	0	0	0	0	0	0	0	0	0	0	0	0
290	ZFB08 #83	Eidolon helvum	0	0	0	0	0	0	0	0	0	0	0	0	0	0
291	ZFB08 #84	Eidolon helvum	0	0	0	0	0	0	0	0	0	0	0	0	0	0
292	ZFB08 #85	Eidolon helvum	0	0	0	0	0	0	0	0	0	0	0	0	0	0
293	ZFB08 #86	Eidolon helvum	0	0	0	0	0	0	0	0	0	0	0	0	0	0
294	ZFB08 #87	Eidolon helvum	0	0	0	0	0	0	0	0	0	0	0	0	0	0
295	ZFB08 #88	Eidolon helvum	0	0	0	0	0	0	0	0	0	0	0	0	0	0
296	ZFB08 #89	Eidolon helvum	0	0	0	0	0	0	0	0	0	0	0	0	0	0
297	ZFB08 #90	Eidolon helvum	1	1	0	1	0	0	0	0	0	0	1	0	0	2
298	ZFB08 #91	Eidolon helvum	0	1	0	0	0	0	0	0	1	0	0	0	0	1
299	ZFB08 #92	Eidolon helvum	0	1	0	0	0	0	0	0	0	0	1	0	0	1
300	ZFB08 #93	Eidolon helvum	0	0	0	0	0	0	0	0	0	0	0	0	0	0
301	ZFB08 #94	Eidolon helvum	0	1	0	0	0	0	0	0	1	0	1	0	0	2
302	ZFB08 #95	Eidolon helvum	0	0	0	0	0	0	0	0	0	0	0	0	0	0
303	ZFB08 #96	Eidolon helvum	0	0	0	0	0	0	0	0	0	0	0	0	0	0
304	ZFB08 #97	Eidolon helvum	0	1	0	0	0	0	0	0	0	0	0	1	0	1
305	ZFB08 #98	Eidolon helvum	1	0	0	1	0	0	0	0	0	0	0	0	0	1
306	ZFB08 #99	Eidolon helvum	0	0	0	0	0	0	0	0	0	0	0	0	0	0
307	ZFB08 #100	Eidolon helvum	0	0	0	0	0	0	0	0	0	0	0	0	0	0
308	ZFB08 #101	Eidolon helvum	0	0	0	0	0	0	0	0	0	0	0	0	0	0
309	ZFB08 #102	Eidolon helvum	0	0	0	0	0	0	0	0	0	0	0	0	0	0
310	ZFB08 #103	Eidolon helvum	0	0	0	0	0	0	0	0	0	0	0	0	0	0
311	ZFB08 #104	Eidolon helvum	0	0	0	0	0	0	0	0	0	0	0	0	0	0
312	ZFB09 #1	Eidolon helvum	0	0	0	0	0	0	0	0	0	0	0	0	0	0
313	ZFB09 #2	Eidolon helvum	1	1	1	0	0	0	0	0	1	0	1	1	1	5
314	ZFB09 #3	Eidolon helvum	0	0	0	0	0	0	0	0	0	0	0	0	0	0
315	ZFB09 #4	Eidolon helvum	0	0	0	0	0	0	0	0	0	0	0	0	0	0
316	ZFB09 #5	Eidolon helvum	1	1	1	0	0	0	0	0	1	0	1	0	0	3
317	ZFB09 #6	Eidolon helvum	0	0	0	0	0	0	0	0	0	0	0	0	0	0
318	ZFB09 #7	Eidolon helvum	0	0	0	0	0	0	0	0	0	0	0	0	0	0
319	ZFB09 #8	Eidolon helvum	0	1	0	0	0	0	0	0	0	0	0	1	0	1
320	ZFB09 #9	Eidolon helvum	0	0	0	0	0	0	0	0	0	0	0	0	0	0
321	ZFB09 #10	Eidolon helvum	0	0	0	0	0	0	0	0	0	0	0	0	0	0
322	ZFB09 #11	Eidolon helvum	1	1	1	0	0	0	0	0	1	0	0	1	0	3
323	ZFB09 #12	Eidolon helvum	1	1	1	0	0	0	0	0	1	0	1	0	0	3
324	ZFB09 #13	Eidolon helvum	0	0	0	0	0	0	0	0	0	0	0	0	0	0
325	ZFB09 #14	Eidolon helvum	0	1	0	0	0	0	0	0	0	0	0	1	0	1
326	ZFB09 #15	Eidolon helvum	0	0	0	0	0	0	0	0	0	0	0	0	0	0
327	ZFB09 #16	Eidolon helvum	0	0	0	0	0	0	0	0	0	0	0	0	0	0
328	ZFB09 #17	Eidolon helvum	0	0	0	0	0	0	0	0	0	0	0	0	0	0
329	ZFB09 #18	Eidolon helvum	0	0	0	0	0	0	0	0	0	0	0	0	0	0
330	ZFB09 #19	Eidolon helvum	0	0	0	0	0	0	0	0	0	0	0	0	0	0
331	ZFB09 #20	Eidolon helvum	0	0	0	0	0	0	0	0	0	0	0	0	0	0
332	ZFB09 #21	Eidolon helvum	1	1	0	1	1	0	0	0	1	0	0	0	0	3
333	ZFB09 #22	Eidolon helvum	1	0	0	0	1	0	0	0	0	0	0	0	0	1
334	ZFB09 #23	Eidolon helvum	0	0	0	0	0	0	0	0	0	0	0	0	0	0
335	ZFB09 #24	Eidolon helvum	0	0	0	0	0	0	0	0	0	0	0	0	0	0
336	ZFB09 #25	Eidolon helvum	0	0	0	0	0	0	0	0	0	0	0	0	0	0
337	ZFB09 #26	Eidolon helvum	1	0	1	0	0	0	0	0	0	0	0	0	0	1
338	ZFB09 #27	Eidolon helvum	0	0	0	0	0	0	0	0	0	0	0	0	0	0
339	ZFB09 #28	Eidolon helvum	1	0	1	0	0	0	0	0	0	0	0	0	0	1
340	ZFB09 #29	Eidolon helvum	0	0	0	0	0	0	0	0	0	0	0	0	0	0
341	ZFB09 #30	Eidolon helvum	0	0	0	0	0	0	0	0	0	0	0	0	0	0
342	ZFB09 #31	Eidolon helvum	0	0	0	0	0	0	0	0	0	0	0	0	0	0
343	ZFB09 #32	Eidolon helvum	1	1	1	0	0	0	0	0	0	0	1	1	1	4
344	ZFB09 #33	Eidolon helvum	0	0	0	0	0	0	0	0	0	0	0	0	0	0
345	ZFB09 #34	Eidolon helvum	0	0	0	0	0	0	0	0	0	0	0	0	0	0
346	ZFB09 #35	Eidolon helvum	0	0	0	0	0	0	0	0	0	0	0	0	0	0
347	ZFB09 #36	Eidolon helvum	0	0	0	0	0	0	0	0	0	0	0	0	0	0
348	ZFB09 #37	Eidolon helvum	1	0	0	0	0	0	0	1	0	0	0	0	0	1
349	ZFB09 #38	Eidolon helvum	0	0	0	0	0	0	0	0	0	0	0	0	0	0
350	ZFB09 #39	Eidolon helvum	0	0	0	0	0	0	0	0	0	0	0	0	0	0
351	ZFB09 #40	Eidolon helvum	1	1	0	0	0	0	0	1	0	1	0	1	0	3
352	ZFB09 #41	Eidolon helvum	0	0	0	0	0	0	0	0	0	0	0	0	0	0
353	ZFB09 #42	Eidolon helvum	0	1	0	0	0	0	0	0	0	0	0	1	0	1
354	ZFB09 #43	Eidolon helvum	0	0	0	0	0	0	0	0	0	0	0	0	0	0
355	ZFB09 #44	Eidolon helvum	0	0	0	0	0	0	0	0	0	0	0	0	0	0
356	ZFB09 #45	Eidolon helvum	0	0	0	0	0	0	0	0	0	0	0	0	0	0
357	ZFB09 #46	Eidolon helvum	1	0	1	0	0	0	0	0	0	0	0	0	0	1
358	ZFB09 #47	Eidolon helvum	1	0	0	0	1	0	0	0	0	0	0	0	0	1
359	ZFB09 #48	Eidolon helvum	0	1	0	0	0	0	0	0	0	0	0	1	0	1
360	ZFB09 #49	Eidolon helvum	0	0	0	0	0	0	0	0	0	0	0	0	0	0
361	ZFB09 #50	Eidolon helvum	0	0	0	0	0	0	0	0	0	0	0	0	0	0
362	ZFB09 #51	Eidolon helvum	0	0	0	0	0	0	0	0	0	0	0	0	0	0
363	ZFB09 #52	Eidolon helvum	0	0	0	0	0	0	0	0	0	0	0	0	0	0
364	ZFB09 #53	Eidolon helvum	0	0	0	0	0	0	0	0	0	0	0	0	0	0
365	ZFB09 #54	Eidolon helvum	0	0	0	0	0	0	0	0	0	0	0	0	0	0
366	ZFB09 #55	Eidolon helvum	0	1	0	0	0	0	0	0	1	0	1	0	0	2
367	ZFB09 #56	Eidolon helvum	0	1	0	0	0	0	0	0	0	0	1	0	0	1
368	ZFB09 #57	Eidolon helvum	0	1	0	0	0	0	0	0	1	0	0	0	0	1
369	ZFB09 #58	Eidolon helvum	0	0	0	0	0	0	0	0	0	0	0	0	0	0
370	ZFB09 #59	Eidolon helvum	0	0	0	0	0	0	0	0	0	0	0	0	0	0
371	ZFB09 #60	Eidolon helvum	0	1	0	0	0	0	0	0	1	0	0	0	0	1
372	ZFB09 #61	Eidolon helvum	0	0	0	0	0	0	0	0	0	0	0	0	0	0
373	ZFB09 #62	Eidolon helvum	1	1	0	1	0	0	0	0	1	0	1	0	1	4
374	ZFB09 #63	Eidolon helvum	0	1	0	0	0	0	0	0	0	0	1	0	0	1
375	ZFB09 #64	Eidolon helvum	0	1	0	0	0	0	0	0	0	0	1	0	0	1
376	ZFB09 #65	Eidolon helvum	0	1	0	0	0	0	0	0	0	0	1	0	0	1
377	ZFB09 #66	Eidolon helvum	0	1	0	0	0	0	0	0	0	0	0	0	1	1
378	ZFB09 #67	Eidolon helvum	1	0	1	0	0	0	0	0	0	0	0	0	0	1
379	ZFB09 #68	Eidolon helvum	1	0	0	0	0	0	0	0	0	0	0	0	0	0
380	ZFB09 #69	Eidolon helvum	0	1	0	0	0	0	0	0	0	1	0	0	0	1
381	ZFB09 #70	Eidolon helvum	0	0	0	0	0	0	0	0	0	0	0	0	0	0
382	ZFB09 #71	Eidolon helvum	0	1	0	0	0	0	0	0	0	0	0	1	0	1
383	ZFB09 #72	Eidolon helvum	0	1	0	0	0	0	0	0	0	0	1	0	0	1
384	ZFB10 #1	Eidolon helvum	0	0	0	0	0	0	0	0	0	0	0	0	0	0
385	ZFB10 #2	Eidolon helvum	0	0	0	0	0	0	0	0	0	0	0	0	0	0
386	ZFB10 #3	Eidolon helvum	0	1	0	0	0	0	0	0	1	0	0	0	0	1
387	ZFB10 #4	Eidolon helvum	0	0	0	0	0	0	0	0	0	0	0	0	0	0
388	ZFB10 #5	Eidolon helvum	0	0	0	0	0	0	0	0	0	0	0	0	0	0
389	ZFB10 #6	Eidolon helvum	1	1	0	0	1	0	0	0	1	0	0	0	0	2
390	ZFB10 #7	Eidolon helvum	1	1	0	0	1	0	0	0	0	0	0	0	1	2
391	ZFB10 #8	Eidolon helvum	1	0	0	1	0	0	0	0	0	0	0	0	0	1
392	ZFB10 #9	Eidolon helvum	1	1	0	0	0	0	0	0	0	0	0	0	0	0
393	ZFB10 #10	Eidolon helvum	0	1	0	0	0	0	0	0	0	1	0	0	0	1
394	ZFB10 #11	Eidolon helvum	1	1	1	0	0	0	0	0	1	0	1	0	0	3
395	ZFB10 #12	Eidolon helvum	0	0	0	0	0	0	0	0	0	0	0	0	0	0
396	ZFB10 #13	Eidolon helvum	0	0	0	0	0	0	0	0	0	0	0	0	0	0
397	ZFB10 #14	Eidolon helvum	1	1	1	0	0	0	0	0	1	1	1	0	0	4
398	ZFB10 #15	Eidolon helvum	1	1	0	0	0	0	0	0	1	0	0	0	0	1
399	ZFB10 #16	Eidolon helvum	1	1	0	1	0	0	0	0	0	0	0	1	0	2
400	ZFB10 #17	Eidolon helvum	1	1	0	0	1	0	0	0	1	0	0	0	0	2
401	ZFB10 #18	Eidolon helvum	1	1	0	0	1	0	0	0	1	0	0	0	0	2
402	ZFB10 #19	Eidolon helvum	0	1	0	0	0	0	0	0	0	0	0	0	1	1
403	ZFB10 #20	Eidolon helvum	0	0	0	0	0	0	0	0	0	0	0	0	0	0
404	ZFB10 #21	Eidolon helvum	0	0	0	0	0	0	0	0	0	0	0	0	0	0
405	ZFB10 #22	Eidolon helvum	0	0	0	0	0	0	0	0	0	0	0	0	0	0
406	ZFB10 #23	Eidolon helvum	0	0	0	0	0	0	0	0	0	0	0	0	0	0
407	ZFB10 #24	Eidolon helvum	0	0	0	0	0	0	0	0	0	0	0	0	0	0
408	ZFB10 #25	Eidolon helvum	0	0	0	0	0	0	0	0	0	0	0	0	0	0
409	ZFB10 #26	Eidolon helvum	0	0	0	0	0	0	0	0	0	0	0	0	0	0
410	ZFB10 #27	Eidolon helvum	0	0	0	0	0	0	0	0	0	0	0	0	0	0
411	ZFB10 #28	Eidolon helvum	0	0	0	0	0	0	0	0	0	0	0	0	0	0
412	ZFB10 #29	Eidolon helvum	0	0	0	0	0	0	0	0	0	0	0	0	0	0
413	ZFB10 #30	Eidolon helvum	1	1	0	1	0	0	0	0	1	0	0	0	0	2
414	ZFB10 #31	Eidolon helvum	1	1	0	0	0	0	0	0	0	0	0	0	0	0
415	ZFB10 #32	Eidolon helvum	1	1	0	1	0	0	0	0	1	0	0	0	0	2
416	ZFB10 #33	Eidolon helvum	0	0	0	0	0	0	0	0	0	0	0	0	0	0
417	ZFB10 #34	Eidolon helvum	1	1	0	1	0	0	0	0	0	0	0	0	1	2
418	ZFB10 #35	Eidolon helvum	0	1	0	0	0	0	0	0	0	0	0	1	0	1
419	ZFB10 #36	Eidolon helvum	1	1	0	1	0	0	0	0	0	0	1	1	0	3
420	ZFB10 #37	Eidolon helvum	1	1	1	0	0	0	0	0	0	0	0	0	1	2
421	ZFB10 #38	Eidolon helvum	0	1	0	0	0	0	0	0	0	1	0	0	0	1
422	ZFB10 #39	Eidolon helvum	1	0	0	0	0	0	0	1	0	0	0	0	0	1
423	ZFB10 #40	Eidolon helvum	1	1	0	0	0	0	0	1	0	0	1	0	0	2
424	ZFB10 #41	Eidolon helvum	1	1	0	1	0	0	0	1	0	0	1	0	0	3
425	ZFB10 #42	Eidolon helvum	1	1	0	0	0	0	0	0	0	0	1	0	1	2
426	ZFB10 #43	Eidolon helvum	1	1	0	0	0	0	0	0	0	1	1	0	0	2
427	ZFB10 #44	Eidolon helvum	1	1	1	0	0	0	0	1	1	0	1	0	0	4
428	ZFB10 #45	Eidolon helvum	1	1	0	0	1	0	0	0	0	0	0	0	1	2
429	ZFB10 #46	Eidolon helvum	0	1	0	0	0	0	0	0	0	0	1	0	0	1
430	ZFB10 #47	Eidolon helvum	0	0	0	0	0	0	0	0	0	0	0	0	0	0
431	ZFB10 #48	Eidolon helvum	0	0	0	0	0	0	0	0	0	0	0	0	0	0
432	ZFB10 #49	Eidolon helvum	0	0	0	0	0	0	0	0	0	0	0	0	0	0
433	ZFB10 #50	Eidolon helvum	0	0	0	0	0	0	0	0	0	0	0	0	0	0
434	ZFB10 #51	Eidolon helvum	0	0	0	0	0	0	0	0	0	0	0	0	0	0
435	ZFB11 #1	Eidolon helvum	0	0	0	0	0	0	0	0	0	0	0	0	0	0
436	ZFB11 #2	Eidolon helvum	0	0	0	0	0	0	0	0	0	0	0	0	0	0
437	ZFB11 #3	Eidolon helvum	0	0	0	0	0	0	0	0	0	0	0	0	0	0
438	ZFB11 #4	Eidolon helvum	0	0	0	0	0	0	0	0	0	0	0	0	0	0
439	ZFB11 #5	Eidolon helvum	0	0	0	0	0	0	0	0	0	0	0	0	0	0
440	ZFB11 #6	Eidolon helvum	0	0	0	0	0	0	0	0	0	0	0	0	0	0
441	ZFB11 #7	Eidolon helvum	1	0	1	0	0	0	0	0	0	0	0	0	0	1
442	ZFB11 #8	Eidolon helvum	0	0	0	0	0	0	0	0	0	0	0	0	0	0
443	ZFB11 #9	Eidolon helvum	0	0	0	0	0	0	0	0	0	0	0	0	0	0
444	ZFB11 #10	Eidolon helvum	0	0	0	0	0	0	0	0	0	0	0	0	0	0
445	ZFB11 #11	Eidolon helvum	1	0	0	1	0	0	0	0	0	0	0	0	0	1
446	ZFB11 #12	Eidolon helvum	0	0	0	0	0	0	0	0	0	0	0	0	0	0
447	ZFB11 #13	Eidolon helvum	0	1	0	0	0	0	0	0	1	0	0	0	0	1
448	ZFB11 #14	Eidolon helvum	0	1	0	0	0	0	0	0	1	0	0	0	0	1
449	ZFB11 #15	Eidolon helvum	0	0	0	0	0	0	0	0	0	0	0	0	0	0
450	ZFB11 #16	Eidolon helvum	0	0	0	0	0	0	0	0	0	0	0	0	0	0
451	ZFB11 #17	Eidolon helvum	0	0	0	0	0	0	0	0	0	0	0	0	0	0
452	ZFB11 #18	Eidolon helvum	0	0	0	0	0	0	0	0	0	0	0	0	0	0
453	ZFB11 #19	Eidolon helvum	0	1	0	0	0	0	0	0	1	0	0	0	0	1
454	ZFB11 #20	Eidolon helvum	0	1	0	0	0	0	0	0	0	0	0	1	0	1
455	ZFB11 #21	Eidolon helvum	0	1	0	0	0	0	0	0	0	0	0	1	0	1
456	ZFB11 #22	Eidolon helvum	0	0	0	0	0	0	0	0	0	0	0	0	0	0
457	ZFB11 #23	Eidolon helvum	0	0	0	0	0	0	0	0	0	0	0	0	0	0
458	ZFB11 #24	Eidolon helvum	0	0	0	0	0	0	0	0	0	0	0	0	0	0
459	ZFB11 #25	Eidolon helvum	0	0	0	0	0	0	0	0	0	0	0	0	0	0
460	ZFB11 #26	Eidolon helvum	0	0	0	0	0	0	0	0	0	0	0	0	0	0
461	ZFB11 #27	Eidolon helvum	0	0	0	0	0	0	0	0	0	0	0	0	0	0
462	ZFB11 #28	Eidolon helvum	0	0	0	0	0	0	0	0	0	0	0	0	0	0
463	ZFB11 #29	Eidolon helvum	0	0	0	0	0	0	0	0	0	0	0	0	0	0
464	ZFB11 #30	Eidolon helvum	0	0	0	0	0	0	0	0	0	0	0	0	0	0
465	ZFB11 #31	Eidolon helvum	0	0	0	0	0	0	0	0	0	0	0	0	0	0
466	ZFB11 #32	Eidolon helvum	0	0	0	0	0	0	0	0	0	0	0	0	0	0
467	ZFB11 #33	Eidolon helvum	0	0	0	0	0	0	0	0	0	0	0	0	0	0
468	ZFB11 #34	Eidolon helvum	0	0	0	0	0	0	0	0	0	0	0	0	0	0
469	ZFB11 #35	Eidolon helvum	0	0	0	0	0	0	0	0	0	0	0	0	0	0
470	ZFB11 #36	Eidolon helvum	0	0	0	0	0	0	0	0	0	0	0	0	0	0
471	ZFB11 #37	Eidolon helvum	0	1	0	0	0	0	0	0	1	0	0	0	0	1
472	ZFB11 #38	Eidolon helvum	0	0	0	0	0	0	0	0	0	0	0	0	0	0
473	ZFB11 #39	Eidolon helvum	1	0	0	0	1	0	0	0	0	0	0	0	0	1
474	ZFB11 #40	Eidolon helvum	1	1	1	0	1	0	0	0	1	0	1	1	0	5
475	ZFB11 #41	Eidolon helvum	0	0	0	0	0	0	0	0	0	0	0	0	0	0
476	ZFB11 #42	Eidolon helvum	0	0	0	0	0	0	0	0	0	0	0	0	0	0
477	ZFB11 #43	Eidolon helvum	0	0	0	0	0	0	0	0	0	0	0	0	0	0
478	ZFB11 #44	Eidolon helvum	0	0	0	0	0	0	0	0	0	0	0	0	0	0
479	ZFB11 #45	Eidolon helvum	0	0	0	0	0	0	0	0	0	0	0	0	0	0
480	ZFB11 #46	Eidolon helvum	0	1	0	0	0	0	0	0	1	0	0	0	0	1
481	ZFB11 #47	Eidolon helvum	0	0	0	0	0	0	0	0	0	0	0	0	0	0
482	ZFB11 #48	Eidolon helvum	0	0	0	0	0	0	0	0	0	0	0	0	0	0
483	ZFB11 #49	Eidolon helvum	0	0	0	0	0	0	0	0	0	0	0	0	0	0
484	ZFB11 #50	Eidolon helvum	0	0	0	0	0	0	0	0	0	0	0	0	0	0
485	ZFB11 #51	Eidolon helvum	0	0	0	0	0	0	0	0	0	0	0	0	0	0
486	ZFB11 #52	Eidolon helvum	0	0	0	0	0	0	0	0	0	0	0	0	0	0
487	ZFB11 #53	Eidolon helvum	0	0	0	0	0	0	0	0	0	0	0	0	0	0
488	ZFB11 #54	Eidolon helvum	0	0	0	0	0	0	0	0	0	0	0	0	0	0
489	ZFB11 #55	Eidolon helvum	0	0	0	0	0	0	0	0	0	0	0	0	0	0
490	ZFB11 #56	Eidolon helvum	1	0	1	0	1	0	0	0	0	0	0	0	0	2
491	ZFB11 #57	Eidolon helvum	0	0	0	0	0	0	0	0	0	0	0	0	0	0
492	ZFB11 #58	Eidolon helvum	0	0	0	0	0	0	0	0	0	0	0	0	0	0
493	ZFB11 #59	Eidolon helvum	0	1	0	0	0	0	0	0	0	0	0	0	1	1
494	ZFB11 #60	Eidolon helvum	1	1	0	0	1	0	0	0	0	0	1	0	0	2
495	ZFB11 #61	Eidolon helvum	0	0	0	0	0	0	0	0	0	0	0	0	0	0
496	ZFB11 #62	Eidolon helvum	0	1	0	0	0	0	0	0	0	0	1	0	0	1
497	ZFB11 #63	Eidolon helvum	1	1	0	0	0	0	0	1	0	0	0	1	0	2
498	ZFB11 #64	Eidolon helvum	0	0	0	0	0	0	0	0	0	0	0	0	0	0
499	ZFB11 #65	Eidolon helvum	0	0	0	0	0	0	0	0	0	0	0	0	0	0
500	ZFB11 #66	Eidolon helvum	0	0	0	0	0	0	0	0	0	0	0	0	0	0
501	ZFB11 #67	Eidolon helvum	1	1	1	0	0	0	0	0	1	0	0	0	0	2
502	ZFB11 #68	Eidolon helvum	0	0	0	0	0	0	0	0	0	0	0	0	0	0
503	ZFB11 #69	Eidolon helvum	1	1	1	0	1	0	0	1	1	0	0	0	0	4
504	ZFB11 #70	Eidolon helvum	0	0	0	0	0	0	0	0	0	0	0	0	0	0
505	ZFB11 #71	Eidolon helvum	0	0	0	0	0	0	0	0	0	0	0	0	0	0
506	ZFB11 #72	Eidolon helvum	0	0	0	0	0	0	0	0	0	0	0	0	0	0
507	ZFB11 #73	Eidolon helvum	0	0	0	0	0	0	0	0	0	0	0	0	0	0
508	ZFB11 #74	Eidolon helvum	0	0	0	0	0	0	0	0	0	0	0	0	0	0
509	ZFB11 #75	Eidolon helvum	0	0	0	0	0	0	0	0	0	0	0	0	0	0
510	ZFB11 #76	Eidolon helvum	0	0	0	0	0	0	0	0	0	0	0	0	0	0
511	ZFB11 #77	Eidolon helvum	1	0	0	0	1	0	0	0	0	0	0	0	0	1
512	ZFB11 #78	Eidolon helvum	0	1	0	0	0	0	0	0	1	0	0	0	0	1
513	ZFB11 #79	Eidolon helvum	1	1	1	0	1	0	0	1	1	0	0	0	0	4
514	ZFB11 #80	Eidolon helvum	0	1	0	0	0	0	0	0	0	0	0	0	1	1
515	ZFB11 #81	Eidolon helvum	0	0	0	0	0	0	0	0	0	0	0	0	0	0
516	ZFB11 #82	Eidolon helvum	0	0	0	0	0	0	0	0	0	0	0	0	0	0
517	ZFB11 #83	Eidolon helvum	0	0	0	0	0	0	0	0	0	0	0	0	0	0
518	ZFB11 #84	Eidolon helvum	0	0	0	0	0	0	0	0	0	0	0	0	0	0
519	ZFB11 #85	Eidolon helvum	1	1	1	0	0	0	0	1	0	0	1	0	0	3
520	ZFB11 #86	Eidolon helvum	0	0	0	0	0	0	0	0	0	0	0	0	0	0
521	ZFB11 #87	Eidolon helvum	0	0	0	0	0	0	0	0	0	0	0	0	0	0
522	ZFB11 #88	Eidolon helvum	0	0	0	0	0	0	0	0	0	0	0	0	0	0
523	ZFB11 #89	Eidolon helvum	0	0	0	0	0	0	0	0	0	0	0	0	0	0
524	ZFB11 #90	Eidolon helvum	0	0	0	0	0	0	0	0	0	0	0	0	0	0
525	ZFB11 #91	Eidolon helvum	0	1	0	0	0	0	0	0	1	0	0	0	0	1
526	ZFB11 #92	Eidolon helvum	0	1	0	0	0	0	0	0	0	0	0	1	0	1
527	ZFB11 #93	Eidolon helvum	0	0	0	0	0	0	0	0	0	0	0	0	0	0
528	ZFB11 #94	Eidolon helvum	0	0	0	0	0	0	0	0	0	0	0	0	0	0
529	ZFB11 #95	Eidolon helvum	0	0	0	0	0	0	0	0	0	0	0	0	0	0
530	ZFB11 #96	Eidolon helvum	0	0	0	0	0	0	0	0	0	0	0	0	0	0
531	ZFB11 #97	Eidolon helvum	0	0	0	0	0	0	0	0	0	0	0	0	0	0
532	ZFB12 #1	Eidolon helvum	0	0	0	0	0	0	0	0	0	0	0	0	0	0
533	ZFB12 #2	Eidolon helvum	0	0	0	0	0	0	0	0	0	0	0	0	0	0
534	ZFB12 #3	Eidolon helvum	0	0	0	0	0	0	0	0	0	0	0	0	0	0
535	ZFB12 #4	Eidolon helvum	0	0	0	0	0	0	0	0	0	0	0	0	0	0
536	ZFB12 #5	Eidolon helvum	1	1	1	0	1	0	0	0	1	0	0	0	0	3
537	ZFB12 #6	Eidolon helvum	0	0	0	0	0	0	0	0	0	0	0	0	0	0
538	ZFB12 #7	Eidolon helvum	0	0	0	0	0	0	0	0	0	0	0	0	0	0
539	ZFB12 #8	Eidolon helvum	0	0	0	0	0	0	0	0	0	0	0	0	0	0
540	ZFB12 #9	Eidolon helvum	0	0	0	0	0	0	0	0	0	0	0	0	0	0
541	ZFB12 #10	Eidolon helvum	0	0	0	0	0	0	0	0	0	0	0	0	0	0
542	ZFB12 #11	Eidolon helvum	0	0	0	0	0	0	0	0	0	0	0	0	0	0
543	ZFB12 #12	Eidolon helvum	0	0	0	0	0	0	0	0	0	0	0	0	0	0
544	ZFB12 #13	Eidolon helvum	0	0	0	0	0	0	0	0	0	0	0	0	0	0
545	ZFB12 #14	Eidolon helvum	0	0	0	0	0	0	0	0	0	0	0	0	0	0
546	ZFB12 #15	Eidolon helvum	0	0	0	0	0	0	0	0	0	0	0	0	0	0
547	ZFB12 #16	Eidolon helvum	0	0	0	0	0	0	0	0	0	0	0	0	0	0
548	ZFB12 #17	Eidolon helvum	0	0	0	0	0	0	0	0	0	0	0	0	0	0
549	ZFB12 #18	Eidolon helvum	0	0	0	0	0	0	0	0	0	0	0	0	0	0
550	ZFB12 #19	Eidolon helvum	0	0	0	0	0	0	0	0	0	0	0	0	0	0
551	ZFB12 #20	Eidolon helvum	0	0	0	0	0	0	0	0	0	0	0	0	0	0
552	ZFB12 #21	Eidolon helvum	0	0	0	0	0	0	0	0	0	0	0	0	0	0
553	ZFB12 #22	Eidolon helvum	0	0	0	0	0	0	0	0	0	0	0	0	0	0
554	ZFB12 #23	Eidolon helvum	0	1	0	0	0	0	0	0	1	0	0	0	0	1
555	ZFB12 #24	Eidolon helvum	1	1	0	1	0	0	0	0	1	0	0	1	0	3
556	ZFB12 #25	Eidolon helvum	0	0	0	0	0	0	0	0	0	0	0	0	0	0
557	ZFB12 #26	Eidolon helvum	0	0	0	0	0	0	0	0	0	0	0	0	0	0
558	ZFB12 #27	Eidolon helvum	0	0	0	0	0	0	0	0	0	0	0	0	0	0
559	ZFB12 #28	Eidolon helvum	1	0	1	0	0	0	0	0	0	0	0	0	0	1
560	ZFB12 #29	Eidolon helvum	0	0	0	0	0	0	0	0	0	0	0	0	0	0
561	ZFB12 #30	Eidolon helvum	0	0	0	0	0	0	0	0	0	0	0	0	0	0
562	ZFB12 #31	Eidolon helvum	0	0	0	0	0	0	0	0	0	0	0	0	0	0
563	ZFB12 #32	Eidolon helvum	0	0	0	0	0	0	0	0	0	0	0	0	0	0
564	ZFB12 #33	Eidolon helvum	0	0	0	0	0	0	0	0	0	0	0	0	0	0
565	ZFB12 #34	Eidolon helvum	1	1	0	0	1	0	0	1	1	0	1	0	1	5
566	ZFB12 #35	Eidolon helvum	0	1	0	0	0	0	0	0	0	0	0	0	1	1
567	ZFB12 #36	Eidolon helvum	0	0	0	0	0	0	0	0	0	0	0	0	0	0
568	ZFB12 #37	Eidolon helvum	1	1	0	0	1	0	0	0	0	0	1	0	0	2
569	ZFB12 #38	Eidolon helvum	1	1	1	0	1	0	0	0	1	0	1	0	0	4
570	ZFB12 #39	Eidolon helvum	0	0	0	0	0	0	0	0	0	0	0	0	0	0
571	ZFB12 #40	Eidolon helvum	1	1	0	0	0	0	0	0	1	0	1	0	0	2
572	ZFB12 #41	Eidolon helvum	0	0	0	0	0	0	0	0	0	0	0	0	0	0
573	ZFB12 #42	Eidolon helvum	0	0	0	0	0	0	0	0	0	0	0	0	0	0
574	ZFB12 #43	Eidolon helvum	1	1	0	1	0	0	0	0	1	0	0	0	0	2
575	ZFB12 #44	Eidolon helvum	0	0	0	0	0	0	0	0	0	0	0	0	0	0
576	ZFB12 #45	Eidolon helvum	0	0	0	0	0	0	0	0	0	0	0	0	0	0
577	ZFB12 #46	Eidolon helvum	0	0	0	0	0	0	0	0	0	0	0	0	0	0
578	ZFB12 #47	Eidolon helvum	0	0	0	0	0	0	0	0	0	0	0	0	0	0
579	ZFB12 #48	Eidolon helvum	0	1	0	0	0	0	0	0	1	0	0	0	0	1
580	ZFB12 #49	Eidolon helvum	0	0	0	0	0	0	0	0	0	0	0	0	0	0
581	ZFB12 #50	Eidolon helvum	1	1	0	0	0	0	0	0	1	0	0	0	0	1
582	ZFB12 #51	Eidolon helvum	0	0	0	0	0	0	0	0	0	0	0	0	0	0
583	ZFB12 #52	Eidolon helvum	0	0	0	0	0	0	0	0	0	0	0	0	0	0
584	ZFB12 #53	Eidolon helvum	1	0	0	0	1	0	0	0	0	0	0	0	0	1
585	ZFB12 #54	Eidolon helvum	0	1	0	0	0	0	0	0	0	0	1	0	0	1
586	ZFB12 #55	Eidolon helvum	1	1	0	0	0	0	0	1	1	0	1	0	0	3
587	ZFB12 #56	Eidolon helvum	0	0	0	0	0	0	0	0	0	0	0	0	0	0
588	ZFB12 #57	Eidolon helvum	0	0	0	0	0	0	0	0	0	0	0	0	0	0
589	ZFB12 #58	Eidolon helvum	0	1	0	0	0	0	0	0	1	0	0	0	0	1
590	ZFB12 #59	Eidolon helvum	0	0	0	0	0	0	0	0	0	0	0	0	0	0
591	ZFB12 #60	Eidolon helvum	0	0	0	0	0	0	0	0	0	0	0	0	0	0
592	ZFB12 #61	Eidolon helvum	0	1	0	0	0	0	0	0	0	0	0	0	1	1
593	ZFB12 #62	Eidolon helvum	0	0	0	0	0	0	0	0	0	0	0	0	0	0
594	ZFB12 #63	Eidolon helvum	0	0	0	0	0	0	0	0	0	0	0	0	0	0
595	ZFB12 #64	Eidolon helvum	0	0	0	0	0	0	0	0	0	0	0	0	0	0
596	ZFB12 #65	Eidolon helvum	0	0	0	0	0	0	0	0	0	0	0	0	0	0
597	ZFB12 #66	Eidolon helvum	0	0	0	0	0	0	0	0	0	0	0	0	0	0
598	ZFB12 #67	Eidolon helvum	0	0	0	0	0	0	0	0	0	0	0	0	0	0
599	ZFB12 #68	Eidolon helvum	0	1	0	0	0	0	0	0	0	0	1	0	0	1
600	ZFB12 #69	Eidolon helvum	0	0	0	0	0	0	0	0	0	0	0	0	0	0
601	ZFB12 #70	Eidolon helvum	0	0	0	0	0	0	0	0	0	0	0	0	0	0
602	ZFB12 #71	Eidolon helvum	0	0	0	0	0	0	0	0	0	0	0	0	0	0
603	ZFB12 #72	Eidolon helvum	0	1	0	0	0	0	0	0	0	0	1	0	0	1
604	ZFB12 #73	Eidolon helvum	0	0	0	0	0	0	0	0	0	0	0	0	0	0
605	ZFB12 #74	Eidolon helvum	1	1	0	0	0	0	0	0	1	0	0	0	0	1
606	ZFB12 #75	Eidolon helvum	0	1	0	0	0	0	0	0	1	0	0	0	0	1
607	ZFB12 #76	Eidolon helvum	0	0	0	0	0	0	0	0	0	0	0	0	0	0
608	ZFB12 #77	Eidolon helvum	1	1	0	1	0	0	0	0	1	0	0	0	0	2
609	ZFB12 #78	Eidolon helvum	0	1	0	0	0	0	0	0	0	0	0	0	0	0
610	ZFB12 #79	Eidolon helvum	1	0	0	0	0	0	0	0	0	0	0	0	0	0
611	ZFB12 #80	Eidolon helvum	0	1	0	0	0	0	0	0	0	0	0	0	1	1
612	ZFB12 #81	Eidolon helvum	0	0	0	0	0	0	0	0	0	0	0	0	0	0
613	ZFB12 #82	Eidolon helvum	0	0	0	0	0	0	0	0	0	0	0	0	0	0
614	ZFB12 #83	Eidolon helvum	0	0	0	0	0	0	0	0	0	0	0	0	0	0
615	ZFB12 #84	Eidolon helvum	0	1	0	0	0	0	0	0	0	0	1	0	0	1
616	ZFB12 #85	Eidolon helvum	0	0	0	0	0	0	0	0	0	0	0	0	0	0
617	ZFB12 #86	Eidolon helvum	0	0	0	0	0	0	0	0	0	0	0	0	0	0
618	ZFB12 #87	Eidolon helvum	1	1	0	0	0	0	0	0	0	0	1	0	0	1
619	ZFB12 #88	Eidolon helvum	0	0	0	0	0	0	0	0	0	0	0	0	0	0
620	ZFB12 #89	Eidolon helvum	0	0	0	0	0	0	0	0	0	0	0	0	0	0
621	ZFB12 #90	Eidolon helvum	0	0	0	0	0	0	0	0	0	0	0	0	0	0
622	ZFB12 #91	Eidolon helvum	0	1	0	0	0	0	0	0	1	0	0	0	0	1
623	ZFB12 #92	Eidolon helvum	1	1	1	0	0	0	0	0	1	0	0	0	0	2
624	ZFB12 #93	Eidolon helvum	1	0	0	0	1	0	0	0	0	0	0	0	0	1
625	ZFB12 #94	Eidolon helvum	1	1	0	0	1	0	0	0	0	0	1	0	0	2
626	ZFB12 #95	Eidolon helvum	1	0	0	0	0	0	0	0	0	0	0	0	0	0
627	ZFB12 #96	Eidolon helvum	0	0	0	0	0	0	0	0	0	0	0	0	0	0
628	ZFB12 #97	Eidolon helvum	1	1	0	0	1	0	0	0	0	0	0	0	0	1
629	ZFB12 #98	Eidolon helvum	1	0	0	0	0	0	0	0	0	0	0	0	0	0
630	ZFB12 #99	Eidolon helvum	1	1	1	0	0	0	0	0	1	0	1	0	1	4
631	ZFB12 #100	Eidolon helvum	0	1	0	0	0	0	0	0	0	1	1	0	0	2
632	ZFB12 #101	Eidolon helvum	1	1	0	1	0	0	0	0	0	0	0	0	0	1
633	ZFB12 #102	Eidolon helvum	1	0	1	0	0	0	0	0	0	0	0	0	0	1
634	ZFB12 #103	Eidolon helvum	1	1	1	0	0	0	0	0	1	0	0	0	0	2
635	ZFB12 #104	Eidolon helvum	0	0	0	0	0	0	0	0	0	0	0	0	0	0
636	ZFB12 #105	Eidolon helvum	0	0	0	0	0	0	0	0	0	0	0	0	0	0
637	ZFB12 #106	Eidolon helvum	1	0	0	0	1	0	0	0	0	0	0	0	0	1
638	ZFB12 #107	Eidolon helvum	0	0	0	0	0	0	0	0	0	0	0	0	0	0
639	ZFB12 #108	Eidolon helvum	0	0	0	0	0	0	0	0	0	0	0	0	0	0
640	ZFB12 #109	Eidolon helvum	1	0	1	0	0	0	0	0	0	0	0	0	0	1
641	ZFB12 #110	Eidolon helvum	0	0	0	0	0	0	0	0	0	0	0	0	0	0
642	ZFB12 #111	Eidolon helvum	0	0	0	0	0	0	0	0	0	0	0	0	0	0
643	ZFB12 #112	Epomophorus gambianus	0	0	0	0	0	0	0	0	0	0	0	0	0	0
644	ZFB12 #113	Epomophorus gambianus	1	0	0	0	1	0	0	0	0	0	0	0	0	1
645	ZFB13 #1	Eidolon helvum	0	0	0	0	0	0	0	0	0	0	0	0	0	0
646	ZFB13 #2	Eidolon helvum	0	0	0	0	0	0	0	0	0	0	0	0	0	0
647	ZFB13 #3	Eidolon helvum	0	0	0	0	0	0	0	0	0	0	0	0	0	0
648	ZFB13 #4	Eidolon helvum	0	0	0	0	0	0	0	0	0	0	0	0	0	0
649	ZFB13 #5	Eidolon helvum	0	0	0	0	0	0	0	0	0	0	0	0	0	0
650	ZFB13 #6	Eidolon helvum	0	0	0	0	0	0	0	0	0	0	0	0	0	0
651	ZFB13 #7	Eidolon helvum	0	0	0	0	0	0	0	0	0	0	0	0	0	0
652	ZFB13 #8	Eidolon helvum	0	0	0	0	0	0	0	0	0	0	0	0	0	0
653	ZFB13 #9	Eidolon helvum	0	0	0	0	0	0	0	0	0	0	0	0	0	0
654	ZFB13 #10	Eidolon helvum	0	0	0	0	0	0	0	0	0	0	0	0	0	0
655	ZFB13 #11	Eidolon helvum	0	0	0	0	0	0	0	0	0	0	0	0	0	0
656	ZFB13 #12	Eidolon helvum	0	0	0	0	0	0	0	0	0	0	0	0	0	0
657	ZFB13 #13	Eidolon helvum	1	0	1	0	0	0	0	0	0	0	0	0	0	1
658	ZFB13 #14	Eidolon helvum	0	0	0	0	0	0	0	0	0	0	0	0	0	0
659	ZFB13 #15	Eidolon helvum	0	0	0	0	0	0	0	0	0	0	0	0	0	0
660	ZFB13 #16	Eidolon helvum	0	0	0	0	0	0	0	0	0	0	0	0	0	0
661	ZFB13 #17	Eidolon helvum	0	1	0	0	0	0	0	0	0	0	0	0	1	1
662	ZFB13 #18	Eidolon helvum	0	0	0	0	0	0	0	0	0	0	0	0	0	0
663	ZFB13 #19	Eidolon helvum	0	0	0	0	0	0	0	0	0	0	0	0	0	0
664	ZFB13 #20	Eidolon helvum	0	0	0	0	0	0	0	0	0	0	0	0	0	0
665	ZFB13 #21	Eidolon helvum	0	0	0	0	0	0	0	0	0	0	0	0	0	0
666	ZFB13 #22	Eidolon helvum	0	0	0	0	0	0	0	0	0	0	0	0	0	0
667	ZFB13 #23	Eidolon helvum	0	0	0	0	0	0	0	0	0	0	0	0	0	0
668	ZFB13 #24	Eidolon helvum	0	0	0	0	0	0	0	0	0	0	0	0	0	0
669	ZFB13 #25	Eidolon helvum	1	0	0	0	0	0	0	1	0	0	0	0	0	1
670	ZFB13 #26	Eidolon helvum	1	0	0	0	0	0	0	1	0	0	0	0	0	1
671	ZFB13 #27	Eidolon helvum	1	0	1	0	0	0	0	0	0	0	0	0	0	1
672	ZFB13 #28	Eidolon helvum	0	0	0	0	0	0	0	0	0	0	0	0	0	0
673	ZFB13 #29	Eidolon helvum	0	0	0	0	0	0	0	0	0	0	0	0	0	0
674	ZFB13 #30	Eidolon helvum	0	0	0	0	0	0	0	0	0	0	0	0	0	0
675	ZFB13 #31	Eidolon helvum	0	0	0	0	0	0	0	0	0	0	0	0	0	0
676	ZFB13 #32	Eidolon helvum	0	0	0	0	0	0	0	0	0	0	0	0	0	0
677	ZFB13 #33	Eidolon helvum	0	0	0	0	0	0	0	0	0	0	0	0	0	0
678	ZFB13 #34	Eidolon helvum	1	0	0	0	0	0	0	1	0	0	0	0	0	1
679	ZFB13 #35	Eidolon helvum	0	0	0	0	0	0	0	0	0	0	0	0	0	0
680	ZFB13 #36	Eidolon helvum	1	1	0	0	1	0	0	0	0	0	1	0	0	2
681	ZFB13 #37	Eidolon helvum	0	0	0	0	0	0	0	0	0	0	0	0	0	0
682	ZFB13 #38	Eidolon helvum	1	1	0	0	0	0	0	1	1	0	0	0	0	2
683	ZFB13 #39	Eidolon helvum	0	0	0	0	0	0	0	0	0	0	0	0	0	0
684	ZFB13 #40	Eidolon helvum	0	0	0	0	0	0	0	0	0	0	0	0	0	0
685	ZFB13 #41	Eidolon helvum	0	1	0	0	0	0	0	0	1	0	0	0	0	1
686	ZFB13 #42	Eidolon helvum	0	0	0	0	0	0	0	0	0	0	0	0	0	0
687	ZFB13 #43	Eidolon helvum	0	0	0	0	0	0	0	0	0	0	0	0	0	0
688	ZFB13 #44	Eidolon helvum	0	1	0	0	0	0	0	0	1	0	0	0	0	1
689	ZFB13 #45	Eidolon helvum	1	0	0	0	0	0	0	1	0	0	0	0	0	1
690	ZFB13 #46	Eidolon helvum	1	0	0	0	0	0	0	0	0	0	0	0	0	0
691	ZFB13 #47	Eidolon helvum	1	0	0	0	0	0	0	1	0	0	0	0	0	1
692	ZFB13 #48	Eidolon helvum	0	1	0	0	0	0	0	0	0	0	0	0	1	1
693	ZFB13 #49	Eidolon helvum	0	0	0	0	0	0	0	0	0	0	0	0	0	0
694	ZFB13 #50	Eidolon helvum	1	0	0	0	0	0	0	1	0	0	0	0	0	1
695	ZFB13 #51	Eidolon helvum	0	0	0	0	0	0	0	0	0	0	0	0	0	0
696	ZFB13 #52	Eidolon helvum	0	0	0	0	0	0	0	0	0	0	0	0	0	0
697	ZFB13 #53	Eidolon helvum	0	0	0	0	0	0	0	0	0	0	0	0	0	0
698	ZFB13 #54	Eidolon helvum	0	0	0	0	0	0	0	0	0	0	0	0	0	0
699	ZFB13 #55	Eidolon helvum	0	0	0	0	0	0	0	0	0	0	0	0	0	0
700	ZFB13 #56	Eidolon helvum	0	0	0	0	0	0	0	0	0	0	0	0	0	0
701	ZFB13 #57	Eidolon helvum	1	0	0	0	0	0	0	1	0	0	0	0	0	1
702	ZFB13 #58	Eidolon helvum	0	0	0	0	0	0	0	0	0	0	0	0	0	0
703	ZFB13 #59	Eidolon helvum	0	0	0	0	0	0	0	0	0	0	0	0	0	0
704	ZFB13 #60	Eidolon helvum	1	1	0	1	0	0	0	0	0	0	0	0	1	2
705	ZFB13 #61	Eidolon helvum	0	0	0	0	0	0	0	0	0	0	0	0	0	0
706	ZFB13 #62	Eidolon helvum	0	0	0	0	0	0	0	0	0	0	0	0	0	0
707	ZFB13 #63	Eidolon helvum	0	0	0	0	0	0	0	0	0	0	0	0	0	0
708	ZFB13 #64	Eidolon helvum	1	0	0	1	0	0	0	0	0	0	0	0	0	1
709	ZFB13 #65	Eidolon helvum	1	0	0	0	0	0	0	1	0	0	0	0	0	1
710	ZFB13 #66	Eidolon helvum	1	0	0	0	1	0	0	0	0	0	0	0	0	1
711	ZFB13 #67	Eidolon helvum	1	0	0	0	0	0	0	1	0	0	0	0	0	1
712	ZFB13 #68	Eidolon helvum	0	0	0	0	0	0	0	0	0	0	0	0	0	0
713	ZFB13 #69	Eidolon helvum	0	0	0	0	0	0	0	0	0	0	0	0	0	0
714	ZFB13 #70	Eidolon helvum	1	0	0	1	0	0	0	0	0	0	0	0	0	1
715	ZFB13 #71	Eidolon helvum	0	0	0	0	0	0	0	0	0	0	0	0	0	0
716	ZFB13 #72	Eidolon helvum	0	0	0	0	0	0	0	0	0	0	0	0	0	0
717	ZFB13 #73	Eidolon helvum	0	0	0	0	0	0	0	0	0	0	0	0	0	0
718	ZFB13 #74	Eidolon helvum	0	1	0	0	0	0	0	0	1	0	0	0	0	1
719	ZFB13 #75	Eidolon helvum	0	0	0	0	0	0	0	0	0	0	0	0	0	0
720	ZFB13 #76	Eidolon helvum	1	1	0	0	1	0	0	0	0	0	1	0	0	2
721	ZFB13 #77	Eidolon helvum	0	0	0	0	0	0	0	0	0	0	0	0	0	0
722	ZFB13 #78	Eidolon helvum	1	1	0	0	0	0	0	1	1	0	0	0	0	2
723	ZFB13 #79	Eidolon helvum	0	0	0	0	0	0	0	0	0	0	0	0	0	0
724	ZFB13 #80	Eidolon helvum	0	1	0	0	0	0	0	0	0	0	0	0	1	1
725	ZFB13 #81	Eidolon helvum	1	0	1	0	1	0	0	0	0	0	0	0	0	2
726	ZFB13 #82	Eidolon helvum	0	0	0	0	0	0	0	0	0	0	0	0	0	0
727	ZFB13 #83	Eidolon helvum	0	0	0	0	0	0	0	0	0	0	0	0	0	0
728	ZFB13 #84	Eidolon helvum	0	0	0	0	0	0	0	0	0	0	0	0	0	0
729	ZFB13 #85	Eidolon helvum	0	0	0	0	0	0	0	0	0	0	0	0	0	0
730	ZFB13 #86	Eidolon helvum	0	0	0	0	0	0	0	0	0	0	0	0	0	0
731	ZFB13 #87	Eidolon helvum	0	0	0	0	0	0	0	0	0	0	0	0	0	0
732	ZFB13 #88	Eidolon helvum	0	0	0	0	0	0	0	0	0	0	0	0	0	0
733	ZFB13 #89	Eidolon helvum	0	0	0	0	0	0	0	0	0	0	0	0	0	0
734	ZFB13 #90	Eidolon helvum	0	0	0	0	0	0	0	0	0	0	0	0	0	0
735	ZFB13 #91	Eidolon helvum	0	0	0	0	0	0	0	0	0	0	0	0	0	0
736	ZFB13 #92	Eidolon helvum	0	0	0	0	0	0	0	0	0	0	0	0	0	0
737	ZFB13 #93	Eidolon helvum	0	0	0	0	0	0	0	0	0	0	0	0	0	0
738	ZFB13 #94	Eidolon helvum	0	0	0	0	0	0	0	0	0	0	0	0	0	0
739	ZFB13 #95	Eidolon helvum	0	0	0	0	0	0	0	0	0	0	0	0	0	0
740	ZFB13 #96	Eidolon helvum	0	0	0	0	0	0	0	0	0	0	0	0	0	0
741	ZFB13 #97	Eidolon helvum	0	0	0	0	0	0	0	0	0	0	0	0	0	0
742	ZFB13 #98	Eidolon helvum	0	0	0	0	0	0	0	0	0	0	0	0	0	0
743	ZFB13 #99	Eidolon helvum	0	0	0	0	0	0	0	0	0	0	0	0	0	0
744	ZFB13 #100	Eidolon helvum	0	0	0	0	0	0	0	0	0	0	0	0	0	0
745	ZFB13 #101	Eidolon helvum	0	0	0	0	0	0	0	0	0	0	0	0	0	0
746	ZFB13 #102	Eidolon helvum	0	0	0	0	0	0	0	0	0	0	0	0	0	0
747	ZFB13 #103	Eidolon helvum	0	0	0	0	0	0	0	0	0	0	0	0	0	0
748	ZFB13 #104	Eidolon helvum	0	0	0	0	0	0	0	0	0	0	0	0	0	0
749	ZFB13 #105	Eidolon helvum	0	0	0	0	0	0	0	0	0	0	0	0	0	0
750	ZFB13 #106	Eidolon helvum	0	0	0	0	0	0	0	0	0	0	0	0	0	0
751	ZFB13 #107	Eidolon helvum	0	0	0	0	0	0	0	0	0	0	0	0	0	0
752	ZFB13 #108	Eidolon helvum	0	0	0	0	0	0	0	0	0	0	0	0	0	0
753	ZFB13 #109	Eidolon helvum	0	0	0	0	0	0	0	0	0	0	0	0	0	0
754	ZFB13 #110	Eidolon helvum	0	0	0	0	0	0	0	0	0	0	0	0	0	0
755	ZFB13 #111	Eidolon helvum	0	0	0	0	0	0	0	0	0	0	0	0	0	0
756	ZFB13 #112	Epomophorus crypturus	0	0	0	0	0	0	0	0	0	0	0	0	0	0
757	ZFB14 #1	Epomophorus crypturus	0	1	0	0	0	0	0	0	1	0	0	0	0	1
758	ZFB14 #2	Epomophorus crypturus	0	0	0	0	0	0	0	0	0	0	0	0	0	0
759	ZFB14 #3	Epomophorus crypturus	0	1	0	0	0	0	0	0	1	0	1	0	0	2
760	ZFB14 #4	Epomophorus crypturus	0	0	0	0	0	0	0	0	0	0	0	0	0	0
761	ZFB14 #5	Epomophorus crypturus	0	1	0	0	0	0	0	0	0	0	1	0	0	1
762	ZFB14 #6	Epomophorus crypturus	0	0	0	0	0	0	0	0	0	0	0	0	0	0
763	ZFB14 #7	Epomophorus crypturus	1	0	0	0	1	0	0	0	0	0	0	0	0	1
764	ZFB14 #8	Epomophorus crypturus	0	0	0	0	0	0	0	0	0	0	0	0	0	0
765	ZFB14 #9	Epomophorus crypturus	0	1	0	0	0	0	0	0	1	0	0	0	0	1
766	ZFB14 #10	Epomophorus crypturus	0	0	0	0	0	0	0	0	0	0	0	0	0	0
767	ZFB14 #11	Epomophorus crypturus	0	0	0	0	0	0	0	0	0	0	0	0	0	0
768	ZFB14 #12	Epomophorus crypturus	0	0	0	0	0	0	0	0	0	0	0	0	0	0
769	ZFB14 #13	Epomophorus crypturus	0	0	0	0	0	0	0	0	0	0	0	0	0	0
770	ZFB14 #14	Epomophorus crypturus	0	0	0	0	0	0	0	0	0	0	0	0	0	0
771	ZFB14 #15	Epomophorus crypturus	0	0	0	0	0	0	0	0	0	0	0	0	0	0
772	ZFB14 #16	Epomophorus crypturus	0	0	0	0	0	0	0	0	0	0	0	0	0	0
773	ZFB14 #17	Epomophorus crypturus	0	0	0	0	0	0	0	0	0	0	0	0	0	0
774	ZFB14 #18	Epomophorus crypturus	0	0	0	0	0	0	0	0	0	0	0	0	0	0
775	ZFB14 #19	Epomophorus crypturus	0	0	0	0	0	0	0	0	0	0	0	0	0	0
776	ZFB14 #20	Epomophorus crypturus	0	0	0	0	0	0	0	0	0	0	0	0	0	0
777	ZFB14 #21	Epomophorus crypturus	0	0	0	0	0	0	0	0	0	0	0	0	0	0
778	ZFB14 #22	Epomophorus crypturus	0	0	0	0	0	0	0	0	0	0	0	0	0	0
779	ZFB14 #23	Epomophorus crypturus	0	0	0	0	0	0	0	0	0	0	0	0	0	0
780	ZFB14 #24	Epomophorus crypturus	0	0	0	0	0	0	0	0	0	0	0	0	0	0
781	ZFB14 #25	Epomophorus crypturus	0	0	0	0	0	0	0	0	0	0	0	0	0	0
782	ZFB14 #26	Epomophorus crypturus	0	0	0	0	0	0	0	0	0	0	0	0	0	0
783	ZFB14 #27	Epomophorus crypturus	0	0	0	0	0	0	0	0	0	0	0	0	0	0
784	ZFB14 #28	Epomophorus crypturus	0	0	0	0	0	0	0	0	0	0	0	0	0	0
785	ZFB14 #29	Epomophorus crypturus	0	0	0	0	0	0	0	0	0	0	0	0	0	0
786	ZFB14 #30	Epomophorus crypturus	0	0	0	0	0	0	0	0	0	0	0	0	0	0
787	ZFB14 #31	Epomophorus crypturus	0	0	0	0	0	0	0	0	0	0	0	0	0	0
788	ZFB14 #32	Epomophorus crypturus	0	0	0	0	0	0	0	0	0	0	0	0	0	0
789	ZFB14 #33	Epomophorus crypturus	0	0	0	0	0	0	0	0	0	0	0	0	0	0
790	ZFB14 #34	Epomophorus crypturus	0	0	0	0	0	0	0	0	0	0	0	0	0	0
791	ZFB14 #35	Epomophorus crypturus	0	0	0	0	0	0	0	0	0	0	0	0	0	0
792	ZFB14 #36	Epomophorus crypturus	0	0	0	0	0	0	0	0	0	0	0	0	0	0
793	ZFB14 #37	Epomophorus crypturus	0	0	0	0	0	0	0	0	0	0	0	0	0	0
794	ZFB14 #38	Epomophorus crypturus	0	0	0	0	0	0	0	0	0	0	0	0	0	0
795	ZFB14 #39	Epomophorus crypturus	0	0	0	0	0	0	0	0	0	0	0	0	0	0
796	ZFB14 #40	Epomophorus crypturus	0	0	0	0	0	0	0	0	0	0	0	0	0	0
797	ZFB14 #41	Epomophorus crypturus	0	0	0	0	0	0	0	0	0	0	0	0	0	0
798	ZFB14 #42	Epomophorus crypturus	0	0	0	0	0	0	0	0	0	0	0	0	0	0
799	ZFB14 #43	Epomophorus crypturus	0	0	0	0	0	0	0	0	0	0	0	0	0	0
800	ZFB14 #44	Epomophorus crypturus	0	0	0	0	0	0	0	0	0	0	0	0	0	0
801	ZFB14 #45	Epomophorus crypturus	0	0	0	0	0	0	0	0	0	0	0	0	0	0
802	ZFB14 #46	Epomophorus crypturus	0	0	0	0	0	0	0	0	0	0	0	0	0	0
803	ZFB14 #47	Rousettus aegyptiacus	1	0	1	0	0	0	0	0	0	0	0	0	0	1
804	ZFB14 #48	Macronycteris vittatus	0	0	0	0	0	0	0	0	0	0	0	0	0	0
805	ZFB14 #49	Eidolon helvum	1	0	0	0	1	0	0	0	0	0	0	0	0	1
806	ZFB14 #50	Eidolon helvum	0	0	0	0	0	0	0	0	0	0	0	0	0	0
807	ZFB14 #51	Eidolon helvum	0	0	0	0	0	0	0	0	0	0	0	0	0	0
808	ZFB14 #52	Eidolon helvum	0	0	0	0	0	0	0	0	0	0	0	0	0	0
809	ZFB14 #53	Eidolon helvum	0	0	0	0	0	0	0	0	0	0	0	0	0	0
810	ZFB14 #54	Eidolon helvum	0	0	0	0	0	0	0	0	0	0	0	0	0	0
811	ZFB14 #55	Eidolon helvum	0	0	0	0	0	0	0	0	0	0	0	0	0	0
812	ZFB14 #56	Eidolon helvum	0	0	0	0	0	0	0	0	0	0	0	0	0	0
813	ZFB14 #57	Eidolon helvum	1	0	0	0	1	0	0	0	0	0	0	0	0	1
814	ZFB14 #58	Eidolon helvum	0	0	0	0	0	0	0	0	0	0	0	0	0	0
815	ZFB14 #59	Eidolon helvum	0	0	0	0	0	0	0	0	0	0	0	0	0	0
816	ZFB14 #60	Eidolon helvum	0	0	0	0	0	0	0	0	0	0	0	0	0	0
817	ZFB14 #61	Eidolon helvum	0	1	0	0	0	0	0	0	0	0	1	0	0	1
818	ZFB14 #62	Eidolon helvum	0	0	0	0	0	0	0	0	0	0	0	0	0	0
819	ZFB14 #63	Eidolon helvum	0	0	0	0	0	0	0	0	0	0	0	0	0	0
820	ZFB14 #64	Eidolon helvum	0	0	0	0	0	0	0	0	0	0	0	0	0	0
821	ZFB14 #65	Eidolon helvum	0	0	0	0	0	0	0	0	0	0	0	0	0	0
822	ZFB14 #66	Eidolon helvum	0	0	0	0	0	0	0	0	0	0	0	0	0	0
823	ZFB14 #67	Eidolon helvum	0	0	0	0	0	0	0	0	0	0	0	0	0	0
824	ZFB14 #68	Eidolon helvum	1	0	0	0	1	0	0	0	0	0	0	0	0	1
825	ZFB14 #69	Eidolon helvum	0	0	0	0	0	0	0	0	0	0	0	0	0	0
826	ZFB14 #70	Eidolon helvum	0	0	0	0	0	0	0	0	0	0	0	0	0	0
827	ZFB14 #71	Eidolon helvum	0	0	0	0	0	0	0	0	0	0	0	0	0	0
828	ZFB14 #72	Eidolon helvum	0	0	0	0	0	0	0	0	0	0	0	0	0	0
829	ZFB14 #73	Eidolon helvum	0	0	0	0	0	0	0	0	0	0	0	0	0	0
830	ZFB14 #74	Eidolon helvum	0	0	0	0	0	0	0	0	0	0	0	0	0	0
831	ZFB14 #75	Eidolon helvum	0	0	0	0	0	0	0	0	0	0	0	0	0	0
832	ZFB14 #76	Eidolon helvum	0	0	0	0	0	0	0	0	0	0	0	0	0	0
833	ZFB14 #77	Eidolon helvum	0	0	0	0	0	0	0	0	0	0	0	0	0	0
834	ZFB14 #78	Eidolon helvum	0	0	0	0	0	0	0	0	0	0	0	0	0	0
835	ZFB14 #79	Eidolon helvum	0	0	0	0	0	0	0	0	0	0	0	0	0	0
836	ZFB14 #80	Eidolon helvum	0	0	0	0	0	0	0	0	0	0	0	0	0	0
837	ZFB14 #81	Eidolon helvum	1	0	0	0	0	0	0	1	0	0	0	0	0	1
838	ZFB14 #82	Eidolon helvum	0	0	0	0	0	0	0	0	0	0	0	0	0	0
839	ZFB14 #83	Eidolon helvum	1	0	0	0	1	0	0	0	0	0	0	0	0	1
840	ZFB14 #84	Eidolon helvum	0	0	0	0	0	0	0	0	0	0	0	0	0	0
841	ZFB14 #85	Eidolon helvum	0	0	0	0	0	0	0	0	0	0	0	0	0	0
842	ZFB14 #86	Eidolon helvum	0	0	0	0	0	0	0	0	0	0	0	0	0	0
843	ZFB14 #87	Eidolon helvum	0	0	0	0	0	0	0	0	0	0	0	0	0	0
844	ZFB14 #88	Eidolon helvum	0	0	0	0	0	0	0	0	0	0	0	0	0	0
845	ZFB14 #89	Eidolon helvum	1	1	0	1	0	0	0	0	1	0	0	0	0	2
846	ZFB14 #90	Eidolon helvum	1	0	1	0	0	0	0	0	0	0	0	0	0	1
847	ZFB14 #91	Eidolon helvum	0	0	0	0	0	0	0	0	0	0	0	0	0	0
848	ZFB14 #92	Eidolon helvum	0	0	0	0	0	0	0	0	0	0	0	0	0	0
849	ZFB14 #93	Eidolon helvum	0	0	0	0	0	0	0	0	0	0	0	0	0	0
850	ZFB14 #94	Eidolon helvum	0	0	0	0	0	0	0	0	0	0	0	0	0	0
851	ZFB14 #95	Eidolon helvum	1	0	1	0	0	0	0	0	0	0	0	0	0	1
852	ZFB14 #96	Eidolon helvum	0	0	0	0	0	0	0	0	0	0	0	0	0	0
853	ZFB14 #97	Eidolon helvum	1	0	0	0	1	0	0	1	0	0	0	0	0	2
854	ZFB14 #98	Eidolon helvum	1	0	0	0	1	0	0	0	0	0	0	0	0	1
855	ZFB14 #99	Eidolon helvum	1	0	0	0	1	0	0	0	0	0	0	0	0	1
856	ZFB14 #100	Eidolon helvum	1	0	1	0	0	0	0	0	0	0	0	0	0	1
857	ZFB14 #101	Eidolon helvum	0	0	0	0	0	0	0	0	0	0	0	0	0	0
858	ZFB14 #102	Eidolon helvum	1	0	0	0	0	0	0	0	0	0	0	0	0	0
859	ZFB14 #103	Eidolon helvum	0	0	0	0	0	0	0	0	0	0	0	0	0	0
860	ZFB14 #104	Eidolon helvum	1	0	0	0	0	0	0	1	0	0	0	0	0	1
861	ZFB14 #105	Eidolon helvum	1	0	0	0	0	0	0	1	0	0	0	0	0	1
862	ZFB14 #106	Eidolon helvum	1	0	0	0	0	0	0	1	0	0	0	0	0	1
863	ZFB14 #107	Eidolon helvum	0	0	0	0	0	0	0	0	0	0	0	0	0	0
864	ZFB14 #108	Eidolon helvum	0	0	0	0	0	0	0	0	0	0	0	0	0	0
865	ZFB14 #109	Eidolon helvum	1	0	1	0	0	0	0	0	0	0	0	0	0	1
866	ZFB14 #110	Eidolon helvum	1	1	0	0	0	0	0	0	0	0	1	0	0	1
867	ZFB14 #111	Eidolon helvum	1	1	0	0	0	0	0	1	0	0	0	0	0	1
868	ZFB14 #112	Eidolon helvum	0	0	0	0	0	0	0	0	0	0	0	0	0	0
869	ZFB14 #113	Eidolon helvum	0	1	0	0	0	0	0	0	0	0	1	0	0	1
870	ZFB14 #114	Eidolon helvum	0	0	0	0	0	0	0	0	0	0	0	0	0	0
871	ZFB14 #115	Eidolon helvum	0	0	0	0	0	0	0	0	0	0	0	0	0	0
872	ZFB14 #116	Eidolon helvum	1	1	0	0	0	0	0	1	1	0	0	0	0	2
873	ZFB14 #117	Eidolon helvum	0	0	0	0	0	0	0	0	0	0	0	0	0	0
874	ZFB14 #118	Eidolon helvum	0	0	0	0	0	0	0	0	0	0	0	0	0	0
875	ZFB14 #119	Eidolon helvum	1	0	1	1	0	0	0	0	0	0	0	0	0	2
876	ZFB14 #120	Eidolon helvum	0	0	0	0	0	0	0	0	0	0	0	0	0	0
877	ZFB14 #121	Eidolon helvum	0	0	0	0	0	0	0	0	0	0	0	0	0	0
878	ZFB14 #122	Rousettus aegyptiacus	0	0	0	0	0	0	0	0	0	0	0	0	0	0
879	ZFB14 #123	Rousettus aegyptiacus	0	0	0	0	0	0	0	0	0	0	0	0	0	0
880	ZFB14 #124	Rousettus aegyptiacus	0	0	0	0	0	0	0	0	0	0	0	0	0	0
881	ZFB14 #125	Rousettus aegyptiacus	0	0	0	0	0	0	0	0	0	0	0	0	0	0
882	ZFB14 #126	Rousettus aegyptiacus	1	0	1	0	0	0	0	0	0	0	0	0	0	1
883	ZFB14 #127	Rousettus aegyptiacus	0	0	0	0	0	0	0	0	0	0	0	0	0	0
884	ZFB14 #128	Rousettus aegyptiacus	1	0	0	1	0	0	0	0	0	0	0	0	0	1
885	ZFB14 #129	Rousettus aegyptiacus	1	0	0	1	0	0	0	0	0	0	0	0	0	1
886	ZFB14 #130	Rousettus aegyptiacus	0	0	0	0	0	0	0	0	0	0	0	0	0	0
887	ZFB14 #131	Rousettus aegyptiacus	0	0	0	0	0	0	0	0	0	0	0	0	0	0
888	ZFB14 #132	Eidolon helvum	0	0	0	0	0	0	0	0	0	0	0	0	0	0
889	ZFB14 #133	Eidolon helvum	0	0	0	0	0	0	0	0	0	0	0	0	0	0
890	ZFB14 #134	Eidolon helvum	0	0	0	0	0	0	0	0	0	0	0	0	0	0
891	ZFB14 #135	Eidolon helvum	0	0	0	0	0	0	0	0	0	0	0	0	0	0
892	ZFB14 #136	Eidolon helvum	0	0	0	0	0	0	0	0	0	0	0	0	0	0
893	ZFB14 #137	Eidolon helvum	1	0	1	0	0	0	0	0	0	0	0	0	0	1
894	ZFB14 #138	Eidolon helvum	0	0	0	0	0	0	0	0	0	0	0	0	0	0
895	ZFB14 #139	Eidolon helvum	0	0	0	0	0	0	0	0	0	0	0	0	0	0
896	ZFB14 #140	Eidolon helvum	0	0	0	0	0	0	0	0	0	0	0	0	0	0
897	ZFB14 #141	Eidolon helvum	0	0	0	0	0	0	0	0	0	0	0	0	0	0
898	ZFB14 #142	Eidolon helvum	1	0	1	0	0	0	0	1	0	0	0	0	0	2
899	ZFB14 #143	Eidolon helvum	0	0	0	0	0	0	0	0	0	0	0	0	0	0
900	ZFB14 #144	Eidolon helvum	0	0	0	0	0	0	0	0	0	0	0	0	0	0
901	ZFB14 #145	Eidolon helvum	0	0	0	0	0	0	0	0	0	0	0	0	0	0
902	ZFB14 #146	Eidolon helvum	0	1	0	0	0	0	0	0	0	0	0	1	0	1
903	ZFB14 #147	Eidolon helvum	0	0	0	0	0	0	0	0	0	0	0	0	0	0
904	ZFB14 #148	Eidolon helvum	0	0	0	0	0	0	0	0	0	0	0	0	0	0
905	ZFB14 #149	Eidolon helvum	1	0	0	0	0	0	0	0	0	0	0	0	0	0
906	ZFB14 #150	Eidolon helvum	0	0	0	0	0	0	0	0	0	0	0	0	0	0
907	ZFB14 #151	Eidolon helvum	0	1	0	0	0	0	0	0	1	0	0	1	0	2
908	ZFB14 #152	Eidolon helvum	0	0	0	0	0	0	0	0	0	0	0	0	0	0
909	ZFB14 #153	Eidolon helvum	1	0	0	1	0	0	0	0	0	0	0	0	0	1
910	ZFB14 #154	Eidolon helvum	1	0	1	0	0	0	0	0	0	0	0	0	0	1
911	ZFB14 #155	Eidolon helvum	0	0	0	0	0	0	0	0	0	0	0	0	0	0
912	ZFB14 #156	Eidolon helvum	0	0	0	0	0	0	0	0	0	0	0	0	0	0
913	ZFB14 #157	Eidolon helvum	0	0	0	0	0	0	0	0	0	0	0	0	0	0
914	ZFB14 #158	Eidolon helvum	1	0	1	0	0	0	0	0	0	0	0	0	0	1
915	ZFB14 #159	Eidolon helvum	1	0	1	0	0	0	0	0	0	0	0	0	0	1
916	ZFB14 #160	Eidolon helvum	0	0	0	0	0	0	0	0	0	0	0	0	0	0
917	ZFB14 #161	Eidolon helvum	0	0	0	0	0	0	0	0	0	0	0	0	0	0
918	ZB14 #1	Nycteris thebaica	0	1	0	0	0	0	0	0	0	0	0	1	0	1
919	ZB14 #2	Nycteris thebaica	0	0	0	0	0	0	0	0	0	0	0	0	0	0
920	ZB14 #3	Nycteris thebaica	1	1	0	1	0	0	0	0	0	0	0	1	0	2
921	ZB14 #4	Nycteris thebaica	0	0	0	0	0	0	0	0	0	0	0	0	0	0
922	ZB14 #5	Nycteris thebaica	0	1	0	0	0	0	0	0	0	0	0	1	0	1
923	ZB14 #6	Nycteris thebaica	0	0	0	0	0	0	0	0	0	0	0	0	0	0
924	ZB14 #7	Nycteris thebaica	0	0	0	0	0	0	0	0	0	0	0	0	0	0
925	ZB14 #8	Nycteris thebaica	0	0	0	0	0	0	0	0	0	0	0	0	0	0
926	ZB14 #9	Nycteris thebaica	0	0	0	0	0	0	0	0	0	0	0	0	0	0
927	ZB14 #10	Nycteris thebaica	0	0	0	0	0	0	0	0	0	0	0	0	0	0
928	ZB14 #11	Nycteris thebaica	0	0	0	0	0	0	0	0	0	0	0	0	0	0
929	ZB14 #12	Nycteris thebaica	0	0	0	0	0	0	0	0	0	0	0	0	0	0
930	ZB14 #13	Nycteris thebaica	0	0	0	0	0	0	0	0	0	0	0	0	0	0
931	ZB14 #14	Nycteris thebaica	0	0	0	0	0	0	0	0	0	0	0	0	0	0
932	ZB14 #15	Nycteris thebaica	0	0	0	0	0	0	0	0	0	0	0	0	0	0
933	ZB14 #16	Nycteris thebaica	0	0	0	0	0	0	0	0	0	0	0	0	0	0
934	ZB14 #17	Nycteris thebaica	0	0	0	0	0	0	0	0	0	0	0	0	0	0
935	ZB14 #18	Nycteris thebaica	0	0	0	0	0	0	0	0	0	0	0	0	0	0
936	ZB14 #19	Nycteris thebaica	0	0	0	0	0	0	0	0	0	0	0	0	0	0
937	ZB14 #20	Nycteris thebaica	0	0	0	0	0	0	0	0	0	0	0	0	0	0
938	ZB14 #21	Nycteris thebaica	0	0	0	0	0	0	0	0	0	0	0	0	0	0
939	ZB14 #22	Nycteris thebaica	0	0	0	0	0	0	0	0	0	0	0	0	0	0
940	ZB14 #23	Nycteris thebaica	0	0	0	0	0	0	0	0	0	0	0	0	0	0
941	ZB14 #24	Nycteris thebaica	0	0	0	0	0	0	0	0	0	0	0	0	0	0
942	ZB14 #25	Nycteris thebaica	0	0	0	0	0	0	0	0	0	0	0	0	0	0
943	ZB14 #26	Nycteris thebaica	0	0	0	0	0	0	0	0	0	0	0	0	0	0
944	ZB14 #27	Nycteris thebaica	0	0	0	0	0	0	0	0	0	0	0	0	0	0
945	ZB14 #28	Nycteris thebaica	0	0	0	0	0	0	0	0	0	0	0	0	0	0
946	ZB14 #29	Nycteris thebaica	0	0	0	0	0	0	0	0	0	0	0	0	0	0
947	ZB14 #30	Nycteris thebaica	0	0	0	0	0	0	0	0	0	0	0	0	0	0
948	ZB14 #31	Nycteris thebaica	0	0	0	0	0	0	0	0	0	0	0	0	0	0
949	ZB14 #32	Nycteris thebaica	0	0	0	0	0	0	0	0	0	0	0	0	0	0
950	ZB14 #33	Nycteris thebaica	0	0	0	0	0	0	0	0	0	0	0	0	0	0
951	ZB14 #34	Nycteris thebaica	0	0	0	0	0	0	0	0	0	0	0	0	0	0
952	ZB14 #35	Nycteris thebaica	0	0	0	0	0	0	0	0	0	0	0	0	0	0
953	ZB14 #36	Nycteris thebaica	0	0	0	0	0	0	0	0	0	0	0	0	0	0
954	ZB14 #37	Nycteris thebaica	0	0	0	0	0	0	0	0	0	0	0	0	0	0
955	ZB14 #38	Nycteris thebaica	0	0	0	0	0	0	0	0	0	0	0	0	0	0
956	ZB14 #39	Nycteris thebaica	0	0	0	0	0	0	0	0	0	0	0	0	0	0
957	ZB14 #40	Nycteris thebaica	0	0	0	0	0	0	0	0	0	0	0	0	0	0
958	ZB14 #41	Nycteris thebaica	0	0	0	0	0	0	0	0	0	0	0	0	0	0
959	ZB14 #42	Nycteris thebaica	0	0	0	0	0	0	0	0	0	0	0	0	0	0
960	ZB14 #43	Nycteris thebaica	0	0	0	0	0	0	0	0	0	0	0	0	0	0
961	ZB14 #44	Nycteris thebaica	0	0	0	0	0	0	0	0	0	0	0	0	0	0
962	ZB14 #45	Nycteris thebaica	0	0	0	0	0	0	0	0	0	0	0	0	0	0
963	ZB14 #46	Nycteris thebaica	0	0	0	0	0	0	0	0	0	0	0	0	0	0
964	ZB14 #47	Nycteris thebaica	0	0	0	0	0	0	0	0	0	0	0	0	0	0
965	ZB14 #48	Nycteris thebaica	0	0	0	0	0	0	0	0	0	0	0	0	0	0
966	ZB14 #49	Nycteris thebaica	0	0	0	0	0	0	0	0	0	0	0	0	0	0
967	ZB14 #50	Nycteris thebaica	0	0	0	0	0	0	0	0	0	0	0	0	0	0
968	ZB14 #51	Nycteris thebaica	0	0	0	0	0	0	0	0	0	0	0	0	0	0
969	ZB14 #52	Nycteris thebaica	0	0	0	0	0	0	0	0	0	0	0	0	0	0
970	ZB14 #53	Nycteris thebaica	0	0	0	0	0	0	0	0	0	0	0	0	0	0
971	ZB14 #54	Nycteris thebaica	0	1	0	0	0	0	0	0	0	0	0	1	0	1
972	ZB14 #55	Nycteris thebaica	0	0	0	0	0	0	0	0	0	0	0	0	0	0
973	ZB14 #56	Nycteris thebaica	0	0	0	0	0	0	0	0	0	0	0	0	0	0
974	ZB14 #57	Nycteris thebaica	0	0	0	0	0	0	0	0	0	0	0	0	0	0
975	ZB14 #58	Nycteris thebaica	0	0	0	0	0	0	0	0	0	0	0	0	0	0
976	ZB14 #59	Nycteris thebaica	0	0	0	0	0	0	0	0	0	0	0	0	0	0
977	ZB14 #60	Nycteris thebaica	0	0	0	0	0	0	0	0	0	0	0	0	0	0
978	ZB14 #61	Nycteris thebaica	0	0	0	0	0	0	0	0	0	0	0	0	0	0
979	ZB14 #62	Nycteris thebaica	0	0	0	0	0	0	0	0	0	0	0	0	0	0
980	ZB14 #63	Nycteris thebaica	0	0	0	0	0	0	0	0	0	0	0	0	0	0
981	ZB14 #64	Nycteris thebaica	0	0	0	0	0	0	0	0	0	0	0	0	0	0
982	ZB14 #65	Nycteris thebaica	0	0	0	0	0	0	0	0	0	0	0	0	0	0
983	ZB14 #66	Nycteris thebaica	0	0	0	0	0	0	0	0	0	0	0	0	0	0
984	ZB14 #67	Nycteris thebaica	0	0	0	0	0	0	0	0	0	0	0	0	0	0
985	ZB14 #68	Nycteris thebaica	0	0	0	0	0	0	0	0	0	0	0	0	0	0
986	ZB14 #69	Nycteris thebaica	0	0	0	0	0	0	0	0	0	0	0	0	0	0
987	ZB14 #70	Nycteris thebaica	0	0	0	0	0	0	0	0	0	0	0	0	0	0
988	ZB14 #71	Nycteris thebaica	0	0	0	0	0	0	0	0	0	0	0	0	0	0
989	ZB14 #72	Nycteris thebaica	0	0	0	0	0	0	0	0	0	0	0	0	0	0
990	ZB14 #73	Nycteris thebaica	0	0	0	0	0	0	0	0	0	0	0	0	0	0
991	ZB14 #74	Nycteris thebaica	0	0	0	0	0	0	0	0	0	0	0	0	0	0
992	ZB14 #75	Nycteris thebaica	0	0	0	0	0	0	0	0	0	0	0	0	0	0
993	ZB14 #76	Nycteris thebaica	0	0	0	0	0	0	0	0	0	0	0	0	0	0
994	ZB14 #77	Nycteris thebaica	0	0	0	0	0	0	0	0	0	0	0	0	0	0
995	ZB14 #78	Nycteris thebaica	0	0	0	0	0	0	0	0	0	0	0	0	0	0
996	ZB14 #79	Nycteris thebaica	0	0	0	0	0	0	0	0	0	0	0	0	0	0
997	ZB14 #80	Nycteris thebaica	0	0	0	0	0	0	0	0	0	0	0	0	0	0
998	ZB14 #81	Nycteris thebaica	0	0	0	0	0	0	0	0	0	0	0	0	0	0
999	ZB14 #82	Nycteris thebaica	0	0	0	0	0	0	0	0	0	0	0	0	0	0
1000	ZB14 #83	Nycteris thebaica	0	0	0	0	0	0	0	0	0	0	0	0	0	0
1001	ZB14 #84	Nycteris thebaica	0	0	0	0	0	0	0	0	0	0	0	0	0	0
1002	ZB14 #85	Nycteris thebaica	0	0	0	0	0	0	0	0	0	0	0	0	0	0
1003	ZB14 #86	Nycteris thebaica	0	0	0	0	0	0	0	0	0	0	0	0	0	0
1004	ZB14 #87	Nycteris thebaica	0	0	0	0	0	0	0	0	0	0	0	0	0	0
1005	ZB14 #88	Nycteris thebaica	0	0	0	0	0	0	0	0	0	0	0	0	0	0
1006	ZB14 #89	Nycteris thebaica	0	0	0	0	0	0	0	0	0	0	0	0	0	0
1007	ZB14 #90	Nycteris thebaica	0	0	0	0	0	0	0	0	0	0	0	0	0	0
1008	ZB14 #91	Nycteris thebaica	0	0	0	0	0	0	0	0	0	0	0	0	0	0
1009	ZB14 #92	Nycteris thebaica	0	0	0	0	0	0	0	0	0	0	0	0	0	0
1010	ZB14 #93	Nycteris thebaica	0	0	0	0	0	0	0	0	0	0	0	0	0	0
1011	ZB14 #94	Miniopterus fraterculus	0	0	0	0	0	0	0	0	0	0	0	0	0	0
1012	ZB14 #95	Miniopterus fraterculus	0	0	0	0	0	0	0	0	0	0	0	0	0	0
1013	ZB14 #96	Miniopterus fraterculus	0	0	0	0	0	0	0	0	0	0	0	0	0	0
1014	ZB14 #97	Miniopterus fraterculus	0	0	0	0	0	0	0	0	0	0	0	0	0	0
1015	ZB14 #98	Miniopterus fraterculus	0	0	0	0	0	0	0	0	0	0	0	0	0	0
1016	ZB14 #99	Miniopterus fraterculus	0	0	0	0	0	0	0	0	0	0	0	0	0	0
1017	ZB14 #100	Miniopterus fraterculus	0	0	0	0	0	0	0	0	0	0	0	0	0	0
1018	ZB14 #101	Miniopterus fraterculus	0	0	0	0	0	0	0	0	0	0	0	0	0	0
1019	ZB14 #102	Miniopterus fraterculus	0	0	0	0	0	0	0	0	0	0	0	0	0	0
1020	ZB14 #103	Miniopterus fraterculus	0	0	0	0	0	0	0	0	0	0	0	0	0	0
1021	ZB14 #104	Macronycteris vittatus	0	0	0	0	0	0	0	0	0	0	0	0	0	0
1022	ZB14 #105	Macronycteris vittatus	0	0	0	0	0	0	0	0	0	0	0	0	0	0
1023	ZB14 #106	Macronycteris vittatus	0	0	0	0	0	0	0	0	0	0	0	0	0	0
1024	ZB14 #107	Macronycteris vittatus	0	0	0	0	0	0	0	0	0	0	0	0	0	0
1025	ZB14 #108	Macronycteris vittatus	0	0	0	0	0	0	0	0	0	0	0	0	0	0
1026	ZB14 #109	Macronycteris vittatus	0	0	0	0	0	0	0	0	0	0	0	0	0	0
1027	ZB14 #110	Macronycteris vittatus	0	0	0	0	0	0	0	0	0	0	0	0	0	0
1028	ZB14 #111	Macronycteris vittatus	0	0	0	0	0	0	0	0	0	0	0	0	0	0
1029	ZB14 #112	Macronycteris vittatus	0	0	0	0	0	0	0	0	0	0	0	0	0	0
1030	ZB14 #113	Macronycteris vittatus	0	0	0	0	0	0	0	0	0	0	0	0	0	0
1031	ZB14 #114	Rhinolophus sp.	0	0	0	0	0	0	0	0	0	0	0	0	0	0
1032	ZB14 #115	Rhinolophus sp.	0	0	0	0	0	0	0	0	0	0	0	0	0	0
1033	ZB14 #116	Macronycteris vittatus	0	0	0	0	0	0	0	0	0	0	0	0	0	0
1034	ZFB15 #1	Rousettus aegyptiacus	0	0	0	0	0	0	0	0	0	0	0	0	0	0
1035	ZFB15 #2	Rousettus aegyptiacus	0	0	0	0	0	0	0	0	0	0	0	0	0	0
1036	ZFB15 #3	Rousettus aegyptiacus	0	0	0	0	0	0	0	0	0	0	0	0	0	0
1037	ZFB15 #4	Rousettus aegyptiacus	0	0	0	0	0	0	0	0	0	0	0	0	0	0
1038	ZFB15 #5	Rousettus aegyptiacus	0	0	0	0	0	0	0	0	0	0	0	0	0	0
1039	ZFB15 #6	Rousettus aegyptiacus	0	0	0	0	0	0	0	0	0	0	0	0	0	0
1040	ZFB15 #7	Rousettus aegyptiacus	0	0	0	0	0	0	0	0	0	0	0	0	0	0
1041	ZFB15 #8	Rousettus aegyptiacus	0	0	0	0	0	0	0	0	0	0	0	0	0	0
1042	ZFB15 #9	Rousettus aegyptiacus	0	0	0	0	0	0	0	0	0	0	0	0	0	0
1043	ZFB15 #10	Rousettus aegyptiacus	1	0	1	0	0	0	0	0	0	0	0	0	0	1
1044	ZFB15 #11	Rousettus aegyptiacus	0	0	0	0	0	0	0	0	0	0	0	0	0	0
1045	ZFB15 #12	Rousettus aegyptiacus	0	0	0	0	0	0	0	0	0	0	0	0	0	0
1046	ZFB15 #13	Rousettus aegyptiacus	0	0	0	0	0	0	0	0	0	0	0	0	0	0
1047	ZFB15 #14	Rousettus aegyptiacus	0	0	0	0	0	0	0	0	0	0	0	0	0	0
1048	ZFB15 #15	Rousettus aegyptiacus	0	0	0	0	0	0	0	0	0	0	0	0	0	0
1049	ZFB15 #16	Rousettus aegyptiacus	0	0	0	0	0	0	0	0	0	0	0	0	0	0
1050	ZFB15 #17	Rousettus aegyptiacus	0	0	0	0	0	0	0	0	0	0	0	0	0	0
1051	ZFB15 #18	Rousettus aegyptiacus	0	0	0	0	0	0	0	0	0	0	0	0	0	0
1052	ZFB15 #19	Rousettus aegyptiacus	0	0	0	0	0	0	0	0	0	0	0	0	0	0
1053	ZFB15 #20	Rousettus aegyptiacus	0	0	0	0	0	0	0	0	0	0	0	0	0	0
1054	ZFB15 #21	Rousettus aegyptiacus	0	0	0	0	0	0	0	0	0	0	0	0	0	0
1055	ZFB15 #22	Rousettus aegyptiacus	0	0	0	0	0	0	0	0	0	0	0	0	0	0
1056	ZFB15 #23	Rousettus aegyptiacus	0	0	0	0	0	0	0	0	0	0	0	0	0	0
1057	ZFB15 #24	Rousettus aegyptiacus	0	0	0	0	0	0	0	0	0	0	0	0	0	0
1058	ZFB15 #25	Rousettus aegyptiacus	0	0	0	0	0	0	0	0	0	0	0	0	0	0
1059	ZFB15 #26	Rousettus aegyptiacus	0	0	0	0	0	0	0	0	0	0	0	0	0	0
1060	ZFB15 #27	Rousettus aegyptiacus	0	0	0	0	0	0	0	0	0	0	0	0	0	0
1061	ZFB15 #28	Rousettus aegyptiacus	0	0	0	0	0	0	0	0	0	0	0	0	0	0
1062	ZFB15 #29	Rousettus aegyptiacus	0	0	0	0	0	0	0	0	0	0	0	0	0	0
1063	ZFB15 #30	Rousettus aegyptiacus	1	0	1	0	0	0	0	0	0	0	0	0	0	1
1064	ZFB15 #31	Rousettus aegyptiacus	0	0	0	0	0	0	0	0	0	0	0	0	0	0
1065	ZFB15 #32	Rousettus aegyptiacus	0	0	0	0	0	0	0	0	0	0	0	0	0	0
1066	ZFB15 #33	Rousettus aegyptiacus	1	0	0	0	0	0	0	1	0	0	0	0	0	1
1067	ZFB15 #34	Rousettus aegyptiacus	1	0	0	0	0	0	0	1	0	0	0	0	0	1
1068	ZFB15 #35	Rousettus aegyptiacus	0	0	0	0	0	0	0	0	0	0	0	0	0	0
1069	ZFB15 #36	Rousettus aegyptiacus	0	0	0	0	0	0	0	0	0	0	0	0	0	0
1070	ZFB15 #37	Rousettus aegyptiacus	0	0	0	0	0	0	0	0	0	0	0	0	0	0
1071	ZFB15 #38	Rousettus aegyptiacus	0	0	0	0	0	0	0	0	0	0	0	0	0	0
1072	ZFB15 #39	Rousettus aegyptiacus	0	0	0	0	0	0	0	0	0	0	0	0	0	0
1073	ZFB15 #40	Rousettus aegyptiacus	0	0	0	0	0	0	0	0	0	0	0	0	0	0
1074	ZFB15 #41	Rousettus aegyptiacus	1	1	0	1	0	0	0	0	0	1	0	0	0	2
1075	ZFB15 #42	Rousettus aegyptiacus	0	0	0	0	0	0	0	0	0	0	0	0	0	0
1076	ZFB15 #43	Rousettus aegyptiacus	0	0	0	0	0	0	0	0	0	0	0	0	0	0
1077	ZFB15 #44	Rousettus aegyptiacus	1	1	0	1	0	0	0	0	0	1	0	0	0	2
1078	ZFB15 #45	Rousettus aegyptiacus	1	0	0	0	0	0	0	0	0	0	0	0	0	0
1079	ZFB15 #46	Rousettus aegyptiacus	0	0	0	0	0	0	0	0	0	0	0	0	0	0
1080	ZFB15 #47	Rousettus aegyptiacus	1	0	1	0	0	0	0	0	0	0	0	0	0	1
1081	ZFB15 #48	Rousettus aegyptiacus	0	0	0	0	0	0	0	0	0	0	0	0	0	0
1082	ZFB15 #49	Rousettus aegyptiacus	0	0	0	0	0	0	0	0	0	0	0	0	0	0
1083	ZFB15 #50	Rousettus aegyptiacus	0	0	0	0	0	0	0	0	0	0	0	0	0	0
1084	ZFB15 #51	Rousettus aegyptiacus	0	0	0	0	0	0	0	0	0	0	0	0	0	0
1085	ZFB15 #52	Rousettus aegyptiacus	1	0	0	1	0	0	0	0	0	0	0	0	0	1
1086	ZFB15 #53	Rousettus aegyptiacus	0	0	0	0	0	0	0	0	0	0	0	0	0	0
1087	ZFB15 #54	Rousettus aegyptiacus	1	1	0	1	0	0	0	0	0	0	1	0	0	2
1088	ZFB15 #55	Rousettus aegyptiacus	0	0	0	0	0	0	0	0	0	0	0	0	0	0
1089	ZFB15 #56	Rousettus aegyptiacus	0	0	0	0	0	0	0	0	0	0	0	0	0	0
1090	ZFB15 #57	Rousettus aegyptiacus	0	0	0	0	0	0	0	0	0	0	0	0	0	0
1091	ZFB15 #58	Rousettus aegyptiacus	0	0	0	0	0	0	0	0	0	0	0	0	0	0
1092	ZFB15 #59	Rousettus aegyptiacus	0	1	0	0	0	0	0	0	0	0	1	0	0	1
1093	ZFB15 #60	Rousettus aegyptiacus	0	0	0	0	0	0	0	0	0	0	0	0	0	0
1094	ZFB15 #61	Rousettus aegyptiacus	0	1	0	0	0	0	0	0	0	0	1	0	0	1
1095	ZFB15 #62	Rousettus aegyptiacus	0	0	0	0	0	0	0	0	0	0	0	0	0	0
1096	ZFB15 #63	Rousettus aegyptiacus	0	1	0	0	0	0	0	0	0	0	0	0	0	0
1097	ZFB15 #64	Rousettus aegyptiacus	0	0	0	0	0	0	0	0	0	0	0	0	0	0
1098	ZFB15 #65	Rousettus aegyptiacus	0	0	0	0	0	0	0	0	0	0	0	0	0	0
1099	ZFB15 #66	Rousettus aegyptiacus	1	0	1	0	0	0	0	0	0	0	0	0	0	1
1100	ZFB15 #67	Rousettus aegyptiacus	1	0	1	0	0	0	0	0	0	0	0	0	0	1
1101	ZFB15 #68	Rousettus aegyptiacus	0	0	0	0	0	0	0	0	0	0	0	0	0	0
1102	ZFB15 #69	Rousettus aegyptiacus	0	0	0	0	0	0	0	0	0	0	0	0	0	0
1103	ZFB15 #70	Rousettus aegyptiacus	0	0	0	0	0	0	0	0	0	0	0	0	0	0
1104	ZFB15 #71	Rousettus aegyptiacus	0	0	0	0	0	0	0	0	0	0	0	0	0	0
1105	ZFB15 #72	Rousettus aegyptiacus	0	0	0	0	0	0	0	0	0	0	0	0	0	0
1106	ZFB15 #73	Rousettus aegyptiacus	0	0	0	0	0	0	0	0	0	0	0	0	0	0
1107	ZFB15 #74	Rousettus aegyptiacus	0	0	0	0	0	0	0	0	0	0	0	0	0	0
1108	ZFB15 #75	Rousettus aegyptiacus	0	0	0	0	0	0	0	0	0	0	0	0	0	0
1109	ZFB15 #76	Rousettus aegyptiacus	0	0	0	0	0	0	0	0	0	0	0	0	0	0
1110	ZFB15 #77	Rousettus aegyptiacus	0	0	0	0	0	0	0	0	0	0	0	0	0	0
1111	ZFB15 #78	Rousettus aegyptiacus	0	0	0	0	0	0	0	0	0	0	0	0	0	0
1112	ZFB15 #79	Rousettus aegyptiacus	0	0	0	0	0	0	0	0	0	0	0	0	0	0
1113	ZFB15 #80	Rousettus aegyptiacus	0	0	0	0	0	0	0	0	0	0	0	0	0	0
1114	ZFB15 #81	Rousettus aegyptiacus	1	0	0	1	0	0	0	0	0	0	0	0	0	1
1115	ZFB15 #82	Rousettus aegyptiacus	0	0	0	0	0	0	0	0	0	0	0	0	0	0
1116	ZFB15 #83	Rousettus aegyptiacus	1	0	1	0	0	0	0	0	0	0	0	0	0	1
1117	ZFB15 #84	Rousettus aegyptiacus	1	0	1	0	0	0	0	0	0	0	0	0	0	1
1118	ZFB15 #85	Rousettus aegyptiacus	1	0	0	0	0	0	0	1	0	0	0	0	0	1
1119	ZFB15 #86	Rousettus aegyptiacus	1	0	0	0	0	0	0	1	0	0	0	0	0	1
1120	ZFB15 #87	Rousettus aegyptiacus	0	0	0	0	0	0	0	0	0	0	0	0	0	0
1121	ZFB15 #88	Rousettus aegyptiacus	0	0	0	0	0	0	0	0	0	0	0	0	0	0
1122	ZFB15 #89	Rousettus aegyptiacus	0	0	0	0	0	0	0	0	0	0	0	0	0	0
1123	ZFB15 #90	Rousettus aegyptiacus	1	0	0	1	0	0	0	0	0	0	0	0	0	1
1124	ZFB15 #91	Rousettus aegyptiacus	0	0	0	0	0	0	0	0	0	0	0	0	0	0
1125	ZFB15 #92	Rousettus aegyptiacus	0	0	0	0	0	0	0	0	0	0	0	0	0	0
1126	ZFB15 #93	Rousettus aegyptiacus	0	0	0	0	0	0	0	0	0	0	0	0	0	0
1127	ZFB15 #94	Rousettus aegyptiacus	1	0	0	1	0	0	0	0	0	0	0	0	0	1
1128	ZFB15 #95	Rousettus aegyptiacus	1	0	0	1	0	0	0	0	0	0	0	0	0	1
1129	ZFB15 #96	Rousettus aegyptiacus	1	0	0	1	0	0	0	0	0	0	0	0	0	1
1130	ZFB15 #97	Rousettus aegyptiacus	0	0	0	0	0	0	0	0	0	0	0	0	0	0
1131	ZFB15 #98	Rousettus aegyptiacus	0	0	0	0	0	0	0	0	0	0	0	0	0	0
1132	ZFB15 #99	Rousettus aegyptiacus	1	0	1	0	0	0	0	0	0	0	0	0	0	1
1133	ZFB15 #100	Rousettus aegyptiacus	0	0	0	0	0	0	0	0	0	0	0	0	0	0
1134	ZFB15 #101	Rousettus aegyptiacus	0	0	0	0	0	0	0	0	0	0	0	0	0	0
1135	ZFB15 #102	Rousettus aegyptiacus	0	0	0	0	0	0	0	0	0	0	0	0	0	0
1136	ZFB15 #103	Rousettus aegyptiacus	1	0	0	0	0	0	0	1	0	0	0	0	0	1
1137	ZFB15 #104	Rousettus aegyptiacus	1	0	0	0	0	0	0	1	0	0	0	0	0	1
1138	ZFB15 #105	Rousettus aegyptiacus	0	0	0	0	0	0	0	0	0	0	0	0	0	0
1139	ZFB15 #106	Rousettus aegyptiacus	0	0	0	0	0	0	0	0	0	0	0	0	0	0
1140	ZFB15 #107	Rousettus aegyptiacus	0	0	0	0	0	0	0	0	0	0	0	0	0	0
1141	ZFB15 #108	Rousettus aegyptiacus	0	0	0	0	0	0	0	0	0	0	0	0	0	0
1142	ZFB15 #109	Rousettus aegyptiacus	0	0	0	0	0	0	0	0	0	0	0	0	0	0
1143	ZFB15 #110	Rousettus aegyptiacus	0	0	0	0	0	0	0	0	0	0	0	0	0	0
1144	ZFB15 #111	Rousettus aegyptiacus	1	0	0	0	0	0	0	1	0	0	0	0	0	1
1145	ZFB15 #112	Rousettus aegyptiacus	0	0	0	0	0	0	0	0	0	0	0	0	0	0
1146	ZFB15 #113	Rousettus aegyptiacus	0	0	0	0	0	0	0	0	0	0	0	0	0	0
1147	ZFB15 #114	Rousettus aegyptiacus	0	0	0	0	0	0	0	0	0	0	0	0	0	0
1148	ZFB15 #115	Rousettus aegyptiacus	0	0	0	0	0	0	0	0	0	0	0	0	0	0
1149	ZFB15 #116	Rousettus aegyptiacus	0	0	0	0	0	0	0	0	0	0	0	0	0	0
1150	ZFB15 #117	Rousettus aegyptiacus	0	0	0	0	0	0	0	0	0	0	0	0	0	0
1151	ZFB15 #118	Rousettus aegyptiacus	0	0	0	0	0	0	0	0	0	0	0	0	0	0
1152	ZFB15 #119	Rousettus aegyptiacus	0	0	0	0	0	0	0	0	0	0	0	0	0	0
1153	ZFB15 #120	Rousettus aegyptiacus	0	0	0	0	0	0	0	0	0	0	0	0	0	0
1154	ZFB15 #121	Rousettus aegyptiacus	0	1	0	0	0	0	0	0	0	0	1	0	0	1
1155	ZFB15 #122	Rousettus aegyptiacus	0	0	0	0	0	0	0	0	0	0	0	0	0	0
1156	ZFB15 #123	Rousettus aegyptiacus	0	0	0	0	0	0	0	0	0	0	0	0	0	0
1157	ZFB15 #124	Rousettus aegyptiacus	0	0	0	0	0	0	0	0	0	0	0	0	0	0
1158	ZFB15 #125	Rousettus aegyptiacus	0	0	0	0	0	0	0	0	0	0	0	0	0	0
1159	ZFB15 #126	Rousettus aegyptiacus	0	0	0	0	0	0	0	0	0	0	0	0	0	0
1160	ZFB15 #127	Rousettus aegyptiacus	0	0	0	0	0	0	0	0	0	0	0	0	0	0
1161	ZFB15 #128	Rousettus aegyptiacus	0	0	0	0	0	0	0	0	0	0	0	0	0	0
1162	ZFB15 #129	Rousettus aegyptiacus	0	0	0	0	0	0	0	0	0	0	0	0	0	0
1163	ZFB15 #130	Rousettus aegyptiacus	1	0	1	0	0	0	0	0	0	0	0	0	0	1
1164	ZFB15 #131	Rousettus aegyptiacus	0	0	0	0	0	0	0	0	0	0	0	0	0	0
1165	ZFB15 #132	Rousettus aegyptiacus	0	0	0	0	0	0	0	0	0	0	0	0	0	0
1166	ZFB15 #133	Rousettus aegyptiacus	1	0	0	0	0	0	0	1	0	0	0	0	0	1
1167	ZFB15 #134	Rousettus aegyptiacus	1	1	0	0	0	0	0	0	0	0	0	1	0	1
1168	ZFB15 #135	Rousettus aegyptiacus	1	1	1	0	0	0	0	0	0	0	0	0	0	1
1169	ZFB15 #136	Rousettus aegyptiacus	0	0	0	0	0	0	0	0	0	0	0	0	0	0
1170	ZFB15 #137	Rousettus aegyptiacus	0	0	0	0	0	0	0	0	0	0	0	0	0	0
1171	ZFB15 #138	Epomophorus crypturus	0	0	0	0	0	0	0	0	0	0	0	0	0	0
1172	ZFB15 #139	Epomophorus crypturus	1	0	0	0	0	0	0	1	0	0	0	0	0	1
1173	ZFB15 #140	Epomophorus crypturus	0	0	0	0	0	0	0	0	0	0	0	0	0	0
1174	ZFB15 #141	Epomophorus crypturus	1	1	0	0	0	0	0	1	1	0	0	0	0	2
1175	ZFB15 #142	Epomophorus crypturus	0	0	0	0	0	0	0	0	0	0	0	0	0	0
1176	ZFB15 #143	Epomophorus crypturus	0	0	0	0	0	0	0	0	0	0	0	0	0	0
1177	ZFB15 #144	Epomophorus crypturus	1	1	1	0	0	0	0	0	1	0	0	0	0	2
1178	ZFB15 #145	Epomophorus crypturus	1	0	0	1	0	0	0	0	0	0	0	0	0	1
1179	ZFB15 #146	Epomophorus crypturus	1	0	0	1	0	0	0	0	0	0	0	0	0	1
1180	ZFB15 #147	Epomophorus crypturus	0	0	0	0	0	0	0	0	0	0	0	0	0	0
1181	ZFB15 #148	Epomophorus crypturus	1	0	0	0	0	0	0	1	0	0	0	0	0	1
1182	ZFB15 #149	Epomophorus crypturus	0	0	0	0	0	0	0	0	0	0	0	0	0	0
1183	ZFB15 #150	Epomophorus crypturus	0	0	0	0	0	0	0	0	0	0	0	0	0	0
1184	ZFB15 #151	Epomophorus crypturus	0	0	0	0	0	0	0	0	0	0	0	0	0	0
1185	ZFB15 #152	Epomophorus crypturus	0	0	0	0	0	0	0	0	0	0	0	0	0	0
1186	ZFB15 #153	Epomophorus crypturus	0	0	0	0	0	0	0	0	0	0	0	0	0	0
1187	ZFB15 #154	Epomophorus crypturus	0	0	0	0	0	0	0	0	0	0	0	0	0	0
1188	ZFB15 #155	Epomophorus crypturus	0	0	0	0	0	0	0	0	0	0	0	0	0	0
1189	ZFB15 #156	Epomophorus crypturus	0	0	0	0	0	0	0	0	0	0	0	0	0	0
1190	ZFB15 #157	Epomophorus crypturus	0	0	0	0	0	0	0	0	0	0	0	0	0	0
1191	ZFB15 #158	Epomophorus crypturus	0	0	0	0	0	0	0	0	0	0	0	0	0	0
1192	ZFB15 #159	Epomophorus crypturus	1	0	0	1	0	0	0	0	0	0	0	0	0	1
1193	ZFB15 #160	Epomophorus crypturus	1	0	0	0	0	0	0	1	0	0	0	0	0	1
1194	ZFB15 #161	Epomophorus crypturus	1	0	1	0	0	0	0	0	0	0	0	0	0	1
1195	ZFB15 #162	Epomophorus crypturus	1	1	1	0	0	0	0	0	1	0	0	0	0	2
1196	ZFB15 #163	Epomophorus crypturus	1	0	1	0	0	0	0	0	0	0	0	0	0	1
1197	ZFB15 #164	Epomophorus crypturus	0	0	0	0	0	0	0	0	0	0	0	0	0	0
1198	ZFB15 #165	Epomophorus crypturus	0	0	0	0	0	0	0	0	0	0	0	0	0	0
1199	ZFB15 #166	Epomophorus crypturus	0	0	0	0	0	0	0	0	0	0	0	0	0	0
1200	ZFB15 #167	Epomophorus crypturus	0	0	0	0	0	0	0	0	0	0	0	0	0	0
1201	ZFB15 #168	Epomophorus crypturus	0	0	0	0	0	0	0	0	0	0	0	0	0	0
1202	ZFB15 #169	Epomophorus crypturus	1	0	0	0	0	0	0	1	0	0	0	0	0	1
1203	ZFB15 #170	Epomophorus crypturus	0	0	0	0	0	0	0	0	0	0	0	0	0	0
1204	ZFB15 #171	Epomophorus crypturus	0	0	0	0	0	0	0	0	0	0	0	0	0	0
1205	ZFB15 #172	Epomophorus crypturus	0	0	0	0	0	0	0	0	0	0	0	0	0	0
1206	ZFB15 #173	Rousettus aegyptiacus	0	0	0	0	0	0	0	0	0	0	0	0	0	0
1207	ZFB15 #174	Rousettus aegyptiacus	0	0	0	0	0	0	0	0	0	0	0	0	0	0
1208	ZFB15 #175	Rousettus aegyptiacus	1	0	1	0	0	0	0	0	0	0	0	0	0	1
1209	ZFB15 #176	Rousettus aegyptiacus	0	0	0	0	0	0	0	0	0	0	0	0	0	0
1210	ZFB15 #177	Rousettus aegyptiacus	0	0	0	0	0	0	0	0	0	0	0	0	0	0
1211	ZFB15 #178	Rousettus aegyptiacus	0	0	0	0	0	0	0	0	0	0	0	0	0	0
1212	ZFB15 #179	Rousettus aegyptiacus	0	0	0	0	0	0	0	0	0	0	0	0	0	0
1213	ZFB15 #180	Rousettus aegyptiacus	0	0	0	0	0	0	0	0	0	0	0	0	0	0
1214	ZFB15 #181	Rousettus aegyptiacus	1	0	0	1	0	0	0	0	0	0	0	0	0	1
1215	ZFB15 #182	Rousettus aegyptiacus	1	0	0	0	0	0	0	1	0	0	0	0	0	1
1216	ZFB15 #183	Rousettus aegyptiacus	0	0	0	0	0	0	0	0	0	0	0	0	0	0
1217	ZFB15 #184	Rousettus aegyptiacus	0	0	0	0	0	0	0	0	0	0	0	0	0	0
1218	ZFB15 #185	Rousettus aegyptiacus	1	0	1	0	0	0	0	0	0	0	0	0	0	1
1219	ZFB15 #186	Rousettus aegyptiacus	0	0	0	0	0	0	0	0	0	0	0	0	0	0
1220	ZFB15 #187	Rousettus aegyptiacus	1	0	0	0	0	0	0	0	0	0	0	0	0	0
1221	ZFB15 #188	Rousettus aegyptiacus	0	0	0	0	0	0	0	0	0	0	0	0	0	0
1222	ZFB15 #189	Rousettus aegyptiacus	1	0	0	1	0	0	0	0	0	0	0	0	0	1
1223	ZFB15 #190	Rousettus aegyptiacus	1	1	1	0	0	0	0	0	1	0	1	0	0	3
1224	ZFB15 #191	Rousettus aegyptiacus	0	0	0	0	0	0	0	0	0	0	0	0	0	0
1225	ZFB15 #192	Rousettus aegyptiacus	0	0	0	0	0	0	0	0	0	0	0	0	0	0
1226	ZFB15 #193	Eidolon helvum	0	0	0	0	0	0	0	0	0	0	0	0	0	0
1227	ZFB15 #194	Eidolon helvum	0	0	0	0	0	0	0	0	0	0	0	0	0	0
1228	ZFB15 #195	Eidolon helvum	1	1	0	1	0	0	0	1	0	0	0	0	1	3
1229	ZFB15 #196	Eidolon helvum	0	0	0	0	0	0	0	0	0	0	0	0	0	0
1230	ZFB15 #197	Eidolon helvum	1	1	0	1	0	0	0	0	0	0	0	0	1	2
1231	ZFB15 #198	Eidolon helvum	0	0	0	0	0	0	0	0	0	0	0	0	0	0
1232	ZFB15 #199	Eidolon helvum	0	0	0	0	0	0	0	0	0	0	0	0	0	0
1233	ZFB15 #200	Eidolon helvum	1	1	1	0	0	0	0	0	1	0	1	0	0	3
1234	ZFB15 #201	Eidolon helvum	0	0	0	0	0	0	0	0	0	0	0	0	0	0
1235	ZFB15 #202	Eidolon helvum	1	1	0	1	0	0	0	0	1	0	0	0	0	2
1236	ZFB15 #203	Eidolon helvum	0	0	0	0	0	0	0	0	0	0	0	0	0	0
1237	ZFB15 #204	Eidolon helvum	0	0	0	0	0	0	0	0	0	0	0	0	0	0
1238	ZFB15 #205	Eidolon helvum	0	0	0	0	0	0	0	0	0	0	0	0	0	0
1239	ZFB15 #206	Eidolon helvum	1	1	1	0	0	0	0	1	0	0	0	0	1	3
1240	ZFB15 #207	Eidolon helvum	1	1	0	0	0	0	0	1	1	0	1	0	0	3
1241	ZFB15 #208	Eidolon helvum	1	1	0	0	0	0	0	0	0	0	1	0	0	1
1242	ZFB15 #209	Eidolon helvum	1	0	0	1	0	0	0	1	0	0	0	0	0	2
1243	ZFB15 #210	Eidolon helvum	0	0	0	0	0	0	0	0	0	0	0	0	0	0
1244	ZFB15 #211	Eidolon helvum	0	0	0	0	0	0	0	0	0	0	0	0	0	0
1245	ZFB15 #212	Eidolon helvum	1	1	1	0	0	0	0	0	0	0	1	0	1	3
1246	ZFB15 #213	Eidolon helvum	1	1	0	1	0	0	0	0	0	0	1	0	0	2
1247	ZFB15 #214	Eidolon helvum	1	1	0	0	0	0	0	1	0	0	1	0	0	2
1248	ZFB15 #215	Eidolon helvum	1	1	0	0	0	0	0	1	0	0	1	0	1	3
1249	ZFB15 #216	Eidolon helvum	1	1	1	0	0	0	0	0	1	0	1	0	0	3
1250	ZFB15 #217	Eidolon helvum	0	0	0	0	0	0	0	0	0	0	0	0	0	0
1251	ZFB15 #218	Eidolon helvum	1	1	1	0	0	0	0	0	1	0	1	0	1	4
1252	ZFB15 #219	Eidolon helvum	0	0	0	0	0	0	0	0	0	0	0	0	0	0
1253	ZFB15 #220	Eidolon helvum	0	0	0	0	0	0	0	0	0	0	0	0	0	0
1254	ZFB15 #221	Eidolon helvum	0	0	0	0	0	0	0	0	0	0	0	0	0	0
1255	ZFB15 #222	Eidolon helvum	0	0	0	0	0	0	0	0	0	0	0	0	0	0
1256	ZFB15 #223	Eidolon helvum	0	0	0	0	0	0	0	0	0	0	0	0	0	0
1257	ZFB15 #224	Eidolon helvum	0	0	0	0	0	0	0	0	0	0	0	0	0	0
1258	ZFB15 #225	Eidolon helvum	1	1	0	0	0	0	0	1	0	0	0	0	1	2
1259	ZFB15 #226	Eidolon helvum	1	0	1	0	0	0	0	0	0	0	0	0	0	1
1260	ZFB15 #227	Eidolon helvum	0	0	0	0	0	0	0	0	0	0	0	0	0	0
1261	ZFB15 #228	Eidolon helvum	0	0	0	0	0	0	0	0	0	0	0	0	0	0
1262	ZFB15 #229	Eidolon helvum	0	0	0	0	0	0	0	0	0	0	0	0	0	0
1263	ZFB15 #230	Eidolon helvum	0	0	0	0	0	0	0	0	0	0	0	0	0	0
1264	ZFB15 #231	Eidolon helvum	0	0	0	0	0	0	0	0	0	0	0	0	0	0
1265	ZFB15 #232	Eidolon helvum	1	1	0	0	0	0	0	1	1	0	1	0	0	3
1266	ZFB15 #233	Eidolon helvum	0	0	0	0	0	0	0	0	0	0	0	0	0	0
1267	ZFB15 #234	Eidolon helvum	1	1	1	0	0	0	0	1	0	0	0	0	1	3
1268	ZFB15 #235	Eidolon helvum	0	0	0	0	0	0	0	0	0	0	0	0	0	0
1269	ZFB15 #236	Eidolon helvum	1	0	1	0	0	0	0	0	0	0	0	0	0	1
1270	ZFB15 #237	Eidolon helvum	0	0	0	0	0	0	0	0	0	0	0	0	0	0
1271	ZFB15 #238	Eidolon helvum	0	0	0	0	0	0	0	0	0	0	0	0	0	0
1272	ZFB15 #239	Eidolon helvum	0	0	0	0	0	0	0	0	0	0	0	0	0	0
1273	ZFB15 #240	Eidolon helvum	0	0	0	0	0	0	0	0	0	0	0	0	0	0
1274	ZFB15 #241	Eidolon helvum	1	0	0	0	0	0	0	1	0	0	0	0	0	1
1275	ZFB15 #242	Eidolon helvum	0	0	0	0	0	0	0	0	0	0	0	0	0	0
1276	ZFB15 #243	Eidolon helvum	0	0	0	0	0	0	0	0	0	0	0	0	0	0
1277	ZFB15 #244	Eidolon helvum	0	0	0	0	0	0	0	0	0	0	0	0	0	0
1278	ZFB15 #245	Eidolon helvum	0	0	0	0	0	0	0	0	0	0	0	0	0	0
1279	ZFB15 #246	Eidolon helvum	0	0	0	0	0	0	0	0	0	0	0	0	0	0
1280	ZFB15 #247	Eidolon helvum	0	0	0	0	0	0	0	0	0	0	0	0	0	0
1281	ZFB15 #248	Eidolon helvum	0	0	0	0	0	0	0	0	0	0	0	0	0	0
1282	ZFB15 #249	Rousettus aegyptiacus	0	0	0	0	0	0	0	0	0	0	0	0	0	0
1283	ZFB15 #250	Rousettus aegyptiacus	0	0	0	0	0	0	0	0	0	0	0	0	0	0
1284	ZFB15 #251	Rousettus aegyptiacus	0	0	0	0	0	0	0	0	0	0	0	0	0	0
1285	ZFB15 #252	Rousettus aegyptiacus	0	0	0	0	0	0	0	0	0	0	0	0	0	0
1286	ZFB15 #253	Rousettus aegyptiacus	0	0	0	0	0	0	0	0	0	0	0	0	0	0
1287	ZFB15 #254	Rousettus aegyptiacus	0	0	0	0	0	0	0	0	0	0	0	0	0	0
1288	ZFB15 #255	Rousettus aegyptiacus	0	0	0	0	0	0	0	0	0	0	0	0	0	0
1289	ZFB15 #256	Rousettus aegyptiacus	0	0	0	0	0	0	0	0	0	0	0	0	0	0
1290	ZFB15 #257	Rousettus aegyptiacus	0	0	0	0	0	0	0	0	0	0	0	0	0	0
1291	ZFB15 #258	Rousettus aegyptiacus	0	0	0	0	0	0	0	0	0	0	0	0	0	0
1292	ZFB15 #259	Rousettus aegyptiacus	0	0	0	0	0	0	0	0	0	0	0	0	0	0
1293	ZFB15 #260	Rousettus aegyptiacus	0	0	0	0	0	0	0	0	0	0	0	0	0	0
1294	ZFB15 #261	Rousettus aegyptiacus	0	0	0	0	0	0	0	0	0	0	0	0	0	0
1295	ZFB15 #262	Rousettus aegyptiacus	0	0	0	0	0	0	0	0	0	0	0	0	0	0
1296	ZFB15 #263	Rousettus aegyptiacus	0	0	0	0	0	0	0	0	0	0	0	0	0	0
1297	ZFB15 #264	Rousettus aegyptiacus	0	0	0	0	0	0	0	0	0	0	0	0	0	0
1298	ZFB15 #265	Rousettus aegyptiacus	0	0	0	0	0	0	0	0	0	0	0	0	0	0
1299	ZFB15 #266	Rousettus aegyptiacus	0	0	0	0	0	0	0	0	0	0	0	0	0	0
1300	ZFB15 #267	Rousettus aegyptiacus	0	0	0	0	0	0	0	0	0	0	0	0	0	0
1301	ZFB15 #268	Rousettus aegyptiacus	0	0	0	0	0	0	0	0	0	0	0	0	0	0
1302	ZFB15 #269	Rousettus aegyptiacus	0	0	0	0	0	0	0	0	0	0	0	0	0	0
1303	ZFB15 #270	Rousettus aegyptiacus	0	0	0	0	0	0	0	0	0	0	0	0	0	0
1304	ZFB15 #271	Rousettus aegyptiacus	0	0	0	0	0	0	0	0	0	0	0	0	0	0
1305	ZFB15 #272	Eidolon helvum	0	0	0	0	0	0	0	0	0	0	0	0	0	0
1306	ZFB15 #273	Eidolon helvum	0	0	0	0	0	0	0	0	0	0	0	0	0	0
1307	ZFB15 #274	Eidolon helvum	0	0	0	0	0	0	0	0	0	0	0	0	0	0
1308	ZFB15 #275	Eidolon helvum	0	0	0	0	0	0	0	0	0	0	0	0	0	0
1309	ZFB15 #276	Eidolon helvum	1	0	0	1	0	0	0	0	0	0	0	0	0	1
1310	ZFB15 #277	Eidolon helvum	0	0	0	0	0	0	0	0	0	0	0	0	0	0
1311	ZFB15 #278	Eidolon helvum	1	0	0	0	0	0	0	1	0	0	0	0	0	1
1312	ZFB15 #279	Eidolon helvum	1	0	0	0	0	0	0	1	0	0	0	0	0	1
1313	ZFB15 #280	Eidolon helvum	0	0	0	0	0	0	0	0	0	0	0	0	0	0
1314	ZFB15 #281	Eidolon helvum	0	0	0	0	0	0	0	0	0	0	0	0	0	0
1315	ZFB15 #282	Eidolon helvum	0	0	0	0	0	0	0	0	0	0	0	0	0	0
1316	ZFB15 #283	Eidolon helvum	0	0	0	0	0	0	0	0	0	0	0	0	0	0
1317	ZFB15 #284	Eidolon helvum	0	0	0	0	0	0	0	0	0	0	0	0	0	0
1318	ZFB15 #285	Eidolon helvum	0	0	0	0	0	0	0	0	0	0	0	0	0	0
1319	ZFB15 #286	Eidolon helvum	0	0	0	0	0	0	0	0	0	0	0	0	0	0
1320	ZFB15 #287	Eidolon helvum	0	0	0	0	0	0	0	0	0	0	0	0	0	0
1321	ZFB15 #288	Eidolon helvum	0	0	0	0	0	0	0	0	0	0	0	0	0	0
1322	ZFB15 #289	Eidolon helvum	0	0	0	0	0	0	0	0	0	0	0	0	0	0
1323	ZFB15 #290	Eidolon helvum	0	1	0	0	0	0	0	0	0	0	0	0	1	1
1324	ZFB15 #291	Eidolon helvum	0	0	0	0	0	0	0	0	0	0	0	0	0	0
1325	ZFB15 #292	Eidolon helvum	0	0	0	0	0	0	0	0	0	0	0	0	0	0
1326	ZFB15 #293	Eidolon helvum	0	1	0	0	0	0	0	0	1	0	0	0	0	1
1327	ZFB15 #294	Eidolon helvum	1	1	0	0	0	0	0	1	1	0	0	1	0	3
1328	ZFB15 #295	Eidolon helvum	0	0	0	0	0	0	0	0	0	0	0	0	0	0
1329	ZFB15 #296	Eidolon helvum	0	0	0	0	0	0	0	0	0	0	0	0	0	0
1330	ZFB15 #297	Eidolon helvum	1	0	1	0	1	0	0	0	0	0	0	0	0	2
1331	ZFB15 #298	Eidolon helvum	0	1	0	0	0	0	0	0	1	0	1	0	1	3
1332	ZFB15 #299	Eidolon helvum	1	1	1	0	1	0	0	0	0	0	0	0	0	2
1333	ZFB15 #300	Eidolon helvum	0	0	0	0	0	0	0	0	0	0	0	0	0	0
1334	ZFB15 #301	Eidolon helvum	1	1	0	0	0	0	0	1	0	0	0	0	1	2
1335	ZFB15 #302	Eidolon helvum	1	1	0	1	0	0	0	0	1	0	0	0	0	2
1336	ZFB15 #303	Eidolon helvum	1	0	0	1	0	0	0	1	0	0	0	0	0	2
1337	ZFB15 #304	Eidolon helvum	1	0	0	0	0	0	0	1	0	0	0	0	0	1
1338	ZFB15 #305	Eidolon helvum	1	1	1	0	0	0	0	0	1	0	0	0	0	2
1339	ZFB15 #306	Eidolon helvum	0	0	0	0	0	0	0	0	0	0	0	0	0	0
1340	ZFB15 #307	Eidolon helvum	1	0	0	1	0	0	0	0	0	0	0	0	0	1
1341	ZFB15 #308	Eidolon helvum	0	0	0	0	0	0	0	0	0	0	0	0	0	0
1342	ZFB15 #309	Eidolon helvum	0	1	0	0	0	0	0	0	0	0	1	0	0	1
0	ZFB15 #317	Eidolon helvum	0	1	0	0	0	0	0	0	0	0	1	0	0	1
1343	ZFB15 #310	Eidolon helvum	1	1	1	0	0	0	0	0	1	0	0	0	0	2
1344	ZB15 #1	Macronycteris vittatus	0	0	0	0	0	0	0	0	0	0	0	0	0	0
1359	ZFB16 #1	Rousettus aegyptiacus	1	1	0	1	0	0	0	0	1	0	0	0	0	2
1360	ZFB16 #2	Rousettus aegyptiacus	0	0	0	0	0	0	0	0	0	0	0	0	0	0
1361	ZFB16 #3	Rousettus aegyptiacus	1	0	0	0	0	0	0	1	0	0	0	0	0	1
1362	ZFB16 #4	Rousettus aegyptiacus	1	0	1	0	0	0	0	0	0	0	0	0	0	1
1363	ZFB16 #5	Rousettus aegyptiacus	1	0	1	0	1	0	0	0	0	0	0	0	0	2
1364	ZFB16 #6	Rousettus aegyptiacus	1	0	0	0	0	0	0	1	0	0	0	0	0	1
1365	ZFB16 #7	Rousettus aegyptiacus	1	1	0	1	0	0	0	0	1	0	0	0	0	2
1366	ZFB16 #8	Rousettus aegyptiacus	1	0	0	1	0	0	0	0	0	0	0	0	0	1
1367	ZFB16 #9	Rousettus aegyptiacus	1	1	0	1	0	0	0	0	1	0	0	1	0	3
1368	ZFB16 #10	Rousettus aegyptiacus	1	1	0	0	0	0	0	0	0	0	0	0	1	1
1369	ZFB16 #11	Rousettus aegyptiacus	1	0	0	1	0	0	0	0	0	0	0	0	0	1
1370	ZFB16 #12	Rousettus aegyptiacus	0	1	0	0	0	0	0	0	0	0	1	0	0	1
1371	ZFB16 #13	Rousettus aegyptiacus	1	1	0	0	0	0	0	1	0	0	0	0	0	1
1372	ZFB16 #14	Rousettus aegyptiacus	0	0	0	0	0	0	0	0	0	0	0	0	0	0
1373	ZFB16 #15	Rousettus aegyptiacus	0	0	0	0	0	0	0	0	0	0	0	0	0	0
1374	ZFB16 #16	Rousettus aegyptiacus	0	0	0	0	0	0	0	0	0	0	0	0	0	0
1375	ZFB16 #17	Rousettus aegyptiacus	0	0	0	0	0	0	0	0	0	0	0	0	0	0
1376	ZFB16 #18	Rousettus aegyptiacus	0	0	0	0	0	0	0	0	0	0	0	0	0	0
1377	ZFB16 #19	Rousettus aegyptiacus	0	0	0	0	0	0	0	0	0	0	0	0	0	0
1378	ZFB16 #20	Rousettus aegyptiacus	1	1	0	0	0	0	0	0	0	0	0	0	1	1
1379	ZFB16 #21	Rousettus aegyptiacus	1	0	0	1	0	0	0	0	0	0	0	0	0	1
1380	ZFB16 #22	Rousettus aegyptiacus	1	1	0	1	0	0	0	0	0	0	1	0	0	2
1381	ZFB16 #23	Rousettus aegyptiacus	0	0	0	0	0	0	0	0	0	0	0	0	0	0
1382	ZFB16 #24	Rousettus aegyptiacus	0	0	0	0	0	0	0	0	0	0	0	0	0	0
1383	ZFB16 #25	Rousettus aegyptiacus	0	0	0	0	0	0	0	0	0	0	0	0	0	0
1384	ZFB16 #26	Rousettus aegyptiacus	0	0	0	0	0	0	0	0	0	0	0	0	0	0
1385	ZFB16 #27	Rousettus aegyptiacus	1	1	0	1	0	0	0	0	0	0	0	0	1	2
1386	ZFB16 #28	Rousettus aegyptiacus	0	0	0	0	0	0	0	0	0	0	0	0	0	0
1387	ZFB16 #29	Rousettus aegyptiacus	0	0	0	0	0	0	0	0	0	0	0	0	0	0
1388	ZFB16 #30	Rousettus aegyptiacus	1	0	1	0	0	0	0	0	0	0	0	0	0	1
1389	ZFB16 #31	Rousettus aegyptiacus	0	0	0	0	0	0	0	0	0	0	0	0	0	0
1390	ZFB16 #32	Rousettus aegyptiacus	0	0	0	0	0	0	0	0	0	0	0	0	0	0
1391	ZFB16 #33	Rousettus aegyptiacus	1	0	0	1	0	0	0	1	0	0	0	0	0	2
1392	ZFB16 #34	Rousettus aegyptiacus	0	0	0	0	0	0	0	0	0	0	0	0	0	0
1393	ZFB16 #35	Rousettus aegyptiacus	0	0	0	0	0	0	0	0	0	0	0	0	0	0
1394	ZFB16 #36	Rousettus aegyptiacus	0	0	0	0	0	0	0	0	0	0	0	0	0	0
1395	ZFB16 #37	Rousettus aegyptiacus	0	1	0	0	0	0	0	0	0	0	1	0	0	1
1396	ZFB16 #38	Rousettus aegyptiacus	0	0	0	0	0	0	0	0	0	0	0	0	0	0
1397	ZFB16 #39	Rousettus aegyptiacus	0	0	0	0	0	0	0	0	0	0	0	0	0	0
1398	ZB16 #1	Rhinolophus swinnyi	0	0	0	0	0	0	0	0	0	0	0	0	0	0
1399	ZB16 #2	Miniopterus fraterculus	0	0	0	0	0	0	0	0	0	0	0	0	0	0
1400	ZB16 #3	Miniopterus fraterculus	0	0	0	0	0	0	0	0	0	0	0	0	0	0
1401	ZB16 #4	Rhinolophus swinnyi	0	0	0	0	0	0	0	0	0	0	0	0	0	0
1402	ZB16 #5	Rhinolophus swinnyi	0	0	0	0	0	0	0	0	0	0	0	0	0	0
1403	ZB16 #6	Miniopterus fraterculus	0	0	0	0	0	0	0	0	0	0	0	0	0	0
1404	ZB16 #7	Miniopterus fraterculus	0	0	0	0	0	0	0	0	0	0	0	0	0	0
1405	ZB16 #8	Miniopterus fraterculus	0	0	0	0	0	0	0	0	0	0	0	0	0	0
1406	ZB16 #9	Rhinolophus swinnyi	0	0	0	0	0	0	0	0	0	0	0	0	0	0
1407	ZB16 #10	Miniopterus fraterculus	0	0	0	0	0	0	0	0	0	0	0	0	0	0
1408	ZB16 #11	Miniopterus fraterculus	0	0	0	0	0	0	0	0	0	0	0	0	0	0
1409	ZB16 #12	Miniopterus fraterculus	0	0	0	0	0	0	0	0	0	0	0	0	0	0
1410	ZB16 #13	Miniopterus fraterculus	0	0	0	0	0	0	0	0	0	0	0	0	0	0
1411	ZB16 #14	Miniopterus fraterculus	0	0	0	0	0	0	0	0	0	0	0	0	0	0
1412	ZB16 #15	Miniopterus fraterculus	0	0	0	0	0	0	0	0	0	0	0	0	0	0
1413	ZB16 #55	Rousettus aegyptiacus	0	0	0	0	0	0	0	0	0	0	0	0	0	0
1414	ZB16 #56	Rousettus aegyptiacus	0	0	0	0	0	0	0	0	0	0	0	0	0	0
1415	ZB16 #57	Rousettus aegyptiacus	0	0	0	0	0	0	0	0	0	0	0	0	0	0
1416	ZB16 #58	Rousettus aegyptiacus	0	0	0	0	0	0	0	0	0	0	0	0	0	0
1417	ZB16 #59	Macronycteris vittatus	0	0	0	0	0	0	0	0	0	0	0	0	0	0
1418	ZB16 #60	Macronycteris vittatus	0	0	0	0	0	0	0	0	0	0	0	0	0	0
1419	ZB16 #61	Macronycteris vittatus	0	0	0	0	0	0	0	0	0	0	0	0	0	0
1420	ZB16 #62	Macronycteris vittatus	1	0	0	1	0	0	0	0	0	0	0	0	0	1
1421	ZB16 #63	Macronycteris vittatus	0	0	0	0	0	0	0	0	0	0	0	0	0	0
1422	ZB16 #64	Macronycteris vittatus	1	0	0	1	0	0	0	0	0	0	0	0	0	1
1423	ZB16 #65	Macronycteris vittatus	0	0	0	0	0	0	0	0	0	0	0	0	0	0
1424	ZB16 #66	Macronycteris vittatus	0	0	0	0	0	0	0	0	0	0	0	0	0	0
1425	ZB16 #67	Macronycteris vittatus	0	0	0	0	0	0	0	0	0	0	0	0	0	0
1426	ZB16 #68	Macronycteris vittatus	0	0	0	0	0	0	0	0	0	0	0	0	0	0
1427	ZB16 #69	Macronycteris vittatus	0	0	0	0	0	0	0	0	0	0	0	0	0	0
1428	ZB16 #70	Macronycteris vittatus	0	0	0	0	0	0	0	0	0	0	0	0	0	0
1429	ZB16 #71	Macronycteris vittatus	0	0	0	0	0	0	0	0	0	0	0	0	0	0
1430	ZB16 #72	Macronycteris vittatus	0	0	0	0	0	0	0	0	0	0	0	0	0	0
1431	ZB16 #73	Macronycteris vittatus	0	0	0	0	0	0	0	0	0	0	0	0	0	0
1432	ZB16 #74	Macronycteris vittatus	0	0	0	0	0	0	0	0	0	0	0	0	0	0
1433	ZB16 #75	Macronycteris vittatus	0	0	0	0	0	0	0	0	0	0	0	0	0	0
1434	ZB16 #76	Macronycteris vittatus	0	0	0	0	0	0	0	0	0	0	0	0	0	0
1435	ZB16 #77	Macronycteris vittatus	0	0	0	0	0	0	0	0	0	0	0	0	0	0
1436	ZB16 #78	Macronycteris vittatus	0	0	0	0	0	0	0	0	0	0	0	0	0	0
1437	ZB16 #79	Macronycteris vittatus	0	0	0	0	0	0	0	0	0	0	0	0	0	0
1438	ZB16 #80	Rhinolophus blasii	0	0	0	0	0	0	0	0	0	0	0	0	0	0
1439	ZB17 #1	Rousettus aegyptiacus	1	1	0	0	0	0	0	1	0	0	0	1	0	2
1440	ZB17 #2	Rousettus aegyptiacus	0	1	0	0	0	0	0	0	0	0	0	1	1	2
1441	ZB17 #3	Rousettus aegyptiacus	0	0	0	0	0	0	0	0	0	0	0	0	0	0
1442	ZB17 #4	Rousettus aegyptiacus	1	1	0	0	0	0	0	0	1	0	0	0	0	1
1443	ZB17 #5	Rousettus aegyptiacus	1	1	0	0	0	0	0	1	1	0	0	0	0	2
1444	ZB17 #6	Rousettus aegyptiacus	0	0	0	0	0	0	0	0	0	0	0	0	0	0
1445	ZB17 #7	Rousettus aegyptiacus	0	0	0	0	0	0	0	0	0	0	0	0	0	0
1446	ZB17 #8	Rousettus aegyptiacus	0	0	0	0	0	0	0	0	0	0	0	0	0	0
1447	ZB17 #9	Rousettus aegyptiacus	1	0	0	1	0	0	0	0	0	0	0	0	0	1
1448	ZB17 #10	Rousettus aegyptiacus	0	0	0	0	0	0	0	0	0	0	0	0	0	0
1449	ZB17 #11	Rousettus aegyptiacus	0	1	0	0	0	0	0	0	1	0	1	0	0	2
1450	ZB17 #12	Rousettus aegyptiacus	0	1	0	0	0	0	0	0	0	0	1	0	0	1
1451	ZB17 #13	Rousettus aegyptiacus	0	0	0	0	0	0	0	0	0	0	0	0	0	0
1452	ZB17 #14	Rousettus aegyptiacus	0	0	0	0	0	0	0	0	0	0	0	0	0	0
1453	ZB17 #15	Rousettus aegyptiacus	0	0	0	0	0	0	0	0	0	0	0	0	0	0
1454	ZB17 #16	Rousettus aegyptiacus	1	0	0	1	0	0	0	0	0	0	0	0	0	1
1455	ZB17 #17	Rousettus aegyptiacus	1	1	0	1	0	0	0	0	0	0	0	1	0	2
1456	ZB17 #18	Rousettus aegyptiacus	1	0	0	0	0	0	0	0	0	0	0	0	0	0
1457	ZB17 #19	Rousettus aegyptiacus	0	0	0	0	0	0	0	0	0	0	0	0	0	0
1458	ZB17 #20	Rousettus aegyptiacus	0	0	0	0	0	0	0	0	0	0	0	0	0	0
1459	ZB17 #21	Rousettus aegyptiacus	1	0	0	0	0	0	0	0	0	0	0	0	0	0
1460	ZB17 #22	Rousettus aegyptiacus	0	0	0	0	0	0	0	0	0	0	0	0	0	0
1461	ZB17 #23	Rousettus aegyptiacus	0	1	0	0	0	0	0	0	1	0	1	0	0	2
1462	ZB17 #24	Rousettus aegyptiacus	0	0	0	0	0	0	0	0	0	0	0	0	0	0
1463	ZB17 #25	Rousettus aegyptiacus	0	0	0	0	0	0	0	0	0	0	0	0	0	0
1464	ZB17 #26	Rousettus aegyptiacus	1	0	0	0	0	0	0	0	0	0	0	0	0	0
1465	ZB17 #27	Rousettus aegyptiacus	0	0	0	0	0	0	0	0	0	0	0	0	0	0
1466	ZB17 #28	Rousettus aegyptiacus	1	0	0	0	0	0	0	1	0	0	0	0	0	1
1467	ZB17 #29	Rousettus aegyptiacus	1	0	0	0	0	0	0	1	0	0	0	0	0	1
1468	ZB17 #30	Rousettus aegyptiacus	0	0	0	0	0	0	0	0	0	0	0	0	0	0
1469	ZB17 #31	Rousettus aegyptiacus	0	0	0	0	0	0	0	0	0	0	0	0	0	0
1470	ZB17 #32	Miniopterus fraterculus	0	0	0	0	0	0	0	0	0	0	0	0	0	0
1471	ZB17 #33	Miniopterus fraterculus	0	0	0	0	0	0	0	0	0	0	0	0	0	0
1472	ZB17 #34	Miniopterus fraterculus	0	0	0	0	0	0	0	0	0	0	0	0	0	0
1473	ZB17 #35	Miniopterus fraterculus	0	0	0	0	0	0	0	0	0	0	0	0	0	0
1474	ZB17 #36	Miniopterus fraterculus	0	0	0	0	0	0	0	0	0	0	0	0	0	0
1475	ZB17 #37	Miniopterus fraterculus	0	0	0	0	0	0	0	0	0	0	0	0	0	0
1476	ZB17 #38	Miniopterus fraterculus	0	0	0	0	0	0	0	0	0	0	0	0	0	0
1477	ZB17 #39	Eidolon helvum	0	1	0	0	0	0	0	0	0	0	1	0	0	1
1478	ZB17 #40	Eidolon helvum	0	1	0	0	0	0	0	0	0	0	0	0	1	1
1479	ZB17 #41	Eidolon helvum	0	0	0	0	0	0	0	0	0	0	0	0	0	0
1480	ZB17 #42	Eidolon helvum	0	1	0	0	0	0	0	0	0	0	0	1	0	1
1481	ZB17 #43	Eidolon helvum	0	0	0	0	0	0	0	0	0	0	0	0	0	0
1482	ZB17 #44	Eidolon helvum	0	1	0	0	0	0	0	0	0	1	0	0	0	1
1483	ZB17 #45	Eidolon helvum	1	1	0	1	0	0	0	1	0	0	0	0	0	2
1484	ZB17 #46	Eidolon helvum	0	0	0	0	0	0	0	0	0	0	0	0	0	0
1485	ZB17 #47	Eidolon helvum	0	0	0	0	0	0	0	0	0	0	0	0	0	0
1486	ZB17 #48	Eidolon helvum	1	0	0	0	0	0	0	0	0	0	0	0	0	0
1487	ZB17 #49	Eidolon helvum	0	0	0	0	0	0	0	0	0	0	0	0	0	0
1488	ZB17 #50	Eidolon helvum	1	1	0	1	0	0	0	0	1	0	0	0	0	2
1489	ZB17 #51	Eidolon helvum	1	1	0	0	0	0	0	0	1	1	0	0	0	2
1490	ZB17 #52	Eidolon helvum	1	1	0	1	0	0	0	1	0	1	1	1	0	5
1491	ZB17 #53	Eidolon helvum	0	0	0	0	0	0	0	0	0	0	0	0	0	0
1492	ZB17 #54	Eidolon helvum	0	0	0	0	0	0	0	0	0	0	0	0	0	0
1493	ZB17 #55	Eidolon helvum	0	1	0	0	0	0	0	0	0	1	0	0	0	1
1494	ZB17 #56	Eidolon helvum	1	0	1	0	0	0	0	0	0	0	0	0	0	1
1495	ZB17 #57	Eidolon helvum	0	0	0	0	0	0	0	0	0	0	0	0	0	0
1496	ZB17 #58	Eidolon helvum	0	0	0	0	0	0	0	0	0	0	0	0	0	0
1497	ZB17 #59	Eidolon helvum	0	0	0	0	0	0	0	0	0	0	0	0	0	0
1498	ZB17 #60	Eidolon helvum	0	0	0	0	0	0	0	0	0	0	0	0	0	0
1499	ZB17 #61	Eidolon helvum	0	0	0	0	0	0	0	0	0	0	0	0	0	0
1500	ZB17 #62	Eidolon helvum	0	0	0	0	0	0	0	0	0	0	0	0	0	0
1501	ZB17 #63	Eidolon helvum	0	0	0	0	0	0	0	0	0	0	0	0	0	0
1502	ZB17 #64	Eidolon helvum	0	0	0	0	0	0	0	0	0	0	0	0	0	0
1503	ZB17 #65	Eidolon helvum	1	0	1	0	0	0	0	0	0	0	0	0	0	1
1504	ZB17 #66	Eidolon helvum	1	1	0	1	0	0	0	0	0	0	1	0	0	2
1505	ZB17 #67	Eidolon helvum	0	0	0	0	0	0	0	0	0	0	0	0	0	0
1506	ZB17 #68	Eidolon helvum	0	0	0	0	0	0	0	0	0	0	0	0	0	0
1507	ZB17 #69	Eidolon helvum	0	0	0	0	0	0	0	0	0	0	0	0	0	0
1508	ZB17 #70	Eidolon helvum	0	0	0	0	0	0	0	0	0	0	0	0	0	0
1509	ZB17 #71	Eidolon helvum	0	0	0	0	0	0	0	0	0	0	0	0	0	0
1510	ZB17 #72	Eidolon helvum	0	0	0	0	0	0	0	0	0	0	0	0	0	0
1511	ZB17 #73	Rousettus aegyptiacus	1	0	1	0	0	0	0	0	0	0	0	0	0	1
1512	ZB17 #74	Rousettus aegyptiacus	0	0	0	0	0	0	0	0	0	0	0	0	0	0
1513	ZB17 #75	Rousettus aegyptiacus	0	0	0	0	0	0	0	0	0	0	0	0	0	0
1514	ZB17 #76	Rousettus aegyptiacus	0	0	0	0	0	0	0	0	0	0	0	0	0	0
1515	ZB17 #77	Rousettus aegyptiacus	0	0	0	0	0	0	0	0	0	0	0	0	0	0
1516	ZB17 #78	Rousettus aegyptiacus	0	0	0	0	0	0	0	0	0	0	0	0	0	0
1517	ZB17 #79	Rousettus aegyptiacus	1	0	0	1	0	0	0	0	0	0	0	0	0	1
1518	ZB17 #80	Rousettus aegyptiacus	1	0	0	1	0	0	0	1	0	0	0	0	0	2
1519	ZB17 #81	Rousettus aegyptiacus	0	0	0	0	0	0	0	0	0	0	0	0	0	0
1520	ZB17 #82	Rousettus aegyptiacus	0	0	0	0	0	0	0	0	0	0	0	0	0	0
1521	ZB17 #83	Rousettus aegyptiacus	0	0	0	0	0	0	0	0	0	0	0	0	0	0
1522	ZB17 #84	Rousettus aegyptiacus	0	0	0	0	0	0	0	0	0	0	0	0	0	0
1523	ZB17 #85	Rousettus aegyptiacus	1	0	1	0	0	0	0	0	0	0	0	0	0	1
1524	ZB17 #86	Rousettus aegyptiacus	0	0	0	0	0	0	0	0	0	0	0	0	0	0
1525	ZB17 #87	Rousettus aegyptiacus	0	0	0	0	0	0	0	0	0	0	0	0	0	0
1526	ZB17 #88	Rousettus aegyptiacus	1	0	0	1	0	0	0	1	0	0	0	0	0	2
1527	ZB17 #89	Rousettus aegyptiacus	0	0	0	0	0	0	0	0	0	0	0	0	0	0
1528	ZB17 #90	Rousettus aegyptiacus	0	0	0	0	0	0	0	0	0	0	0	0	0	0
1529	ZB17 #91	Rousettus aegyptiacus	0	0	0	0	0	0	0	0	0	0	0	0	0	0
1530	ZB17 #92	Rousettus aegyptiacus	0	0	0	0	0	0	0	0	0	0	0	0	0	0
1531	ZB17 #93	Rousettus aegyptiacus	0	0	0	0	0	0	0	0	0	0	0	0	0	0
1532	ZB17 #94	Rousettus aegyptiacus	0	0	0	0	0	0	0	0	0	0	0	0	0	0
1533	ZB17 #95	Rousettus aegyptiacus	0	0	0	0	0	0	0	0	0	0	0	0	0	0
1534	ZB17 #96	Rousettus aegyptiacus	0	0	0	0	0	0	0	0	0	0	0	0	0	0
1535	ZB17 #97	Rousettus aegyptiacus	0	0	0	0	0	0	0	0	0	0	0	0	0	0
1536	ZB17 #98	Rousettus aegyptiacus	0	0	0	0	0	0	0	0	0	0	0	0	0	0
1537	ZB17 #99	Rousettus aegyptiacus	0	0	0	0	0	0	0	0	0	0	0	0	0	0
1538	ZB17 #100	Rousettus aegyptiacus	0	0	0	0	0	0	0	0	0	0	0	0	0	0
1539	ZB17 #101	Rousettus aegyptiacus	0	0	0	0	0	0	0	0	0	0	0	0	0	0
1540	ZB17 #102	Rousettus aegyptiacus	0	1	0	0	0	0	0	0	0	0	1	0	0	1
1541	ZB17 #103	Rousettus aegyptiacus	0	1	0	0	0	0	0	0	0	0	0	0	1	1
1542	ZB17 #104	Rousettus aegyptiacus	0	0	0	0	0	0	0	0	0	0	0	0	0	0
1543	ZB17 #105	Macronycteris vittatus	0	0	0	0	0	0	0	0	0	0	0	0	0	0
1544	ZB17 #106	Macronycteris vittatus	0	0	0	0	0	0	0	0	0	0	0	0	0	0
1545	ZB17 #107	Macronycteris vittatus	0	0	0	0	0	0	0	0	0	0	0	0	0	0
1546	ZB17 #108	Macronycteris vittatus	1	0	0	1	0	0	0	1	0	0	0	0	0	2
1547	ZB17 #109	Macronycteris vittatus	0	0	0	0	0	0	0	0	0	0	0	0	0	0
1548	ZB17 #110	Macronycteris vittatus	0	0	0	0	0	0	0	0	0	0	0	0	0	0
1549	ZB17 #111	Macronycteris vittatus	0	0	0	0	0	0	0	0	0	0	0	0	0	0
1550	ZB17 #112	Macronycteris vittatus	0	0	0	0	0	0	0	0	0	0	0	0	0	0
1551	ZB17 #113	Macronycteris vittatus	0	0	0	0	0	0	0	0	0	0	0	0	0	0
1552	ZB17 #114	Macronycteris vittatus	0	0	0	0	0	0	0	0	0	0	0	0	0	0
1553	ZB17 #115	Macronycteris vittatus	0	0	0	0	0	0	0	0	0	0	0	0	0	0
1554	ZB18 #1	Rousettus aegyptiacus	1	1	1	0	0	0	0	0	0	0	0	0	1	2
1555	ZB18 #2	Rousettus aegyptiacus	1	0	0	0	0	0	0	1	0	0	0	0	0	1
1556	ZB18 #3	Rousettus aegyptiacus	0	0	0	0	0	0	0	0	0	0	0	0	0	0
1557	ZB18 #4	Rousettus aegyptiacus	0	0	0	0	0	0	0	0	0	0	0	0	0	0
1558	ZB18 #5	Rousettus aegyptiacus	0	0	0	0	0	0	0	0	0	0	0	0	0	0
1559	ZB18 #6	Rousettus aegyptiacus	1	1	1	0	0	0	0	0	1	0	1	0	0	3
1560	ZB18 #7	Rousettus aegyptiacus	1	0	0	1	0	0	0	0	0	0	0	0	0	1
1561	ZB18 #8	Rousettus aegyptiacus	0	0	0	0	0	0	0	0	0	0	0	0	0	0
1562	ZB18 #9	Rousettus aegyptiacus	0	0	0	0	0	0	0	0	0	0	0	0	0	0
1563	ZB18 #10	Rousettus aegyptiacus	1	0	0	1	0	0	0	0	0	0	0	0	0	1
1564	ZB18 #11	Rousettus aegyptiacus	0	0	0	0	0	0	0	0	0	0	0	0	0	0
1565	ZB18 #12	Rousettus aegyptiacus	1	0	0	0	0	0	0	1	0	0	0	0	0	1
1566	ZB18 #13	Rousettus aegyptiacus	1	0	0	1	0	0	0	0	0	0	0	0	0	1
1567	ZB18 #14	Rousettus aegyptiacus	1	0	0	0	0	0	0	1	0	0	0	0	0	1
1568	ZB18 #15	Rousettus aegyptiacus	1	1	0	1	0	0	0	0	1	0	0	0	0	2
1569	ZB18 #16	Rousettus aegyptiacus	1	0	0	1	0	0	0	0	0	0	0	0	0	1
1570	ZB18 #17	Rousettus aegyptiacus	0	0	0	0	0	0	0	0	0	0	0	0	0	0
1571	ZB18 #18	Rousettus aegyptiacus	0	0	0	0	0	0	0	0	0	0	0	0	0	0
1572	ZB18 #19	Rousettus aegyptiacus	0	0	0	0	0	0	0	0	0	0	0	0	0	0
1573	ZB18 #20	Rousettus aegyptiacus	0	0	0	0	0	0	0	0	0	0	0	0	0	0
1574	ZB18 #21	Rousettus aegyptiacus	1	0	0	1	0	0	0	0	0	0	0	0	0	1
1575	ZB18 #22	Rousettus aegyptiacus	1	1	1	0	0	0	0	0	0	0	0	1	0	2
1576	ZB18 #23	Macronycteris vittatus	0	0	0	0	0	0	0	0	0	0	0	0	0	0
1577	ZB18 #24	Miniopterus fraterculus	0	0	0	0	0	0	0	0	0	0	0	0	0	0
1578	ZB18 #25	Miniopterus fraterculus	0	0	0	0	0	0	0	0	0	0	0	0	0	0
1579	ZB18 #26	Miniopterus fraterculus	0	0	0	0	0	0	0	0	0	0	0	0	0	0
1580	ZB18 #27	Miniopterus fraterculus	0	0	0	0	0	0	0	0	0	0	0	0	0	0
1581	ZB18 #28	Miniopterus fraterculus	0	0	0	0	0	0	0	0	0	0	0	0	0	0
1582	ZB18 #29	Miniopterus fraterculus	0	0	0	0	0	0	0	0	0	0	0	0	0	0
1583	ZB18 #30	Miniopterus fraterculus	0	0	0	0	0	0	0	0	0	0	0	0	0	0
1584	ZB18 #31	Miniopterus fraterculus	0	0	0	0	0	0	0	0	0	0	0	0	0	0
1585	ZB18 #32	Miniopterus fraterculus	0	0	0	0	0	0	0	0	0	0	0	0	0	0
1586	ZB18 #33	Miniopterus fraterculus	0	0	0	0	0	0	0	0	0	0	0	0	0	0
1587	ZB18 #34	Rousettus aegyptiacus	0	0	0	0	0	0	0	0	0	0	0	0	0	0
1588	ZB18 #35	Rousettus aegyptiacus	0	0	0	0	0	0	0	0	0	0	0	0	0	0
1589	ZB18 #36	Rousettus aegyptiacus	0	0	0	0	0	0	0	0	0	0	0	0	0	0
1590	ZB18 #37	Rousettus aegyptiacus	0	0	0	0	0	0	0	0	0	0	0	0	0	0
1591	ZB18 #38	Rousettus aegyptiacus	0	0	0	0	0	0	0	0	0	0	0	0	0	0
1592	ZB18 #39	Rousettus aegyptiacus	0	0	0	0	0	0	0	0	0	0	0	0	0	0
1593	ZB18 #40	Rousettus aegyptiacus	0	0	0	0	0	0	0	0	0	0	0	0	0	0
1594	ZB18 #41	Rousettus aegyptiacus	1	0	0	0	0	0	0	1	0	0	0	0	0	1
1595	ZB18 #42	Rousettus aegyptiacus	0	0	0	0	0	0	0	0	0	0	0	0	0	0
1596	ZB18 #43	Rousettus aegyptiacus	0	0	0	0	0	0	0	0	0	0	0	0	0	0
1597	ZB18 #44	Rousettus aegyptiacus	1	0	0	1	0	0	0	0	0	0	0	0	0	1
1598	ZB18 #45	Rousettus aegyptiacus	1	1	0	1	0	0	0	1	1	0	0	0	0	3
1599	ZB18 #46	Rousettus aegyptiacus	0	0	0	0	0	0	0	0	0	0	0	0	0	0
1600	ZB18 #47	Rousettus aegyptiacus	1	1	0	0	0	0	0	1	0	0	0	1	0	2
1601	ZB18 #48	Rousettus aegyptiacus	1	0	0	0	0	0	0	1	0	0	0	0	0	1
1602	ZB18 #49	Rousettus aegyptiacus	0	0	0	0	0	0	0	0	0	0	0	0	0	0
1603	ZB18 #50	Rousettus aegyptiacus	0	0	0	0	0	0	0	0	0	0	0	0	0	0
1604	ZB18 #51	Rousettus aegyptiacus	0	0	0	0	0	0	0	0	0	0	0	0	0	0
1605	ZB18 #52	Rousettus aegyptiacus	0	0	0	0	0	0	0	0	0	0	0	0	0	0
1606	ZB18 #53	Rousettus aegyptiacus	1	0	0	1	0	0	0	0	0	0	0	0	0	1
1607	ZB18 #54	Rousettus aegyptiacus	1	1	0	1	0	0	0	1	1	0	0	0	0	3
1608	ZB18 #55	Rousettus aegyptiacus	0	0	0	0	0	0	0	0	0	0	0	0	0	0
1609	ZB18 #56	Rousettus aegyptiacus	1	0	0	0	0	0	0	1	0	0	0	0	0	1
1610	ZB18 #57	Rousettus aegyptiacus	0	0	0	0	0	0	0	0	0	0	0	0	0	0
1611	ZB18 #58	Rousettus aegyptiacus	1	1	0	1	0	0	0	0	1	0	0	0	0	2
1612	ZB18 #59	Macronycteris vittatus	0	0	0	0	0	0	0	0	0	0	0	0	0	0
1613	ZB18 #60	Macronycteris vittatus	0	0	0	0	0	0	0	0	0	0	0	0	0	0
1614	ZB18 #61	Rhinolophus sp.	0	0	0	0	0	0	0	0	0	0	0	0	0	0
1615	ZB18 #62	Rhinolophus sp.	0	0	0	0	0	0	0	0	0	0	0	0	0	0
1616	ZB18 #63	Macronycteris vittatus	0	0	0	0	0	0	0	0	0	0	0	0	0	0
1617	ZB18 #64	Macronycteris vittatus	0	0	0	0	0	0	0	0	0	0	0	0	0	0
1618	ZB18 #65	Macronycteris vittatus	0	0	0	0	0	0	0	0	0	0	0	0	0	0
1619	ZB18 #66	Macronycteris vittatus	0	0	0	0	0	0	0	0	0	0	0	0	0	0
1620	ZB18 #67	Macronycteris vittatus	0	0	0	0	0	0	0	0	0	0	0	0	0	0
1621	ZB18 #68	Macronycteris vittatus	0	0	0	0	0	0	0	0	0	0	0	0	0	0
1622	ZB18 #69	Macronycteris vittatus	0	0	0	0	0	0	0	0	0	0	0	0	0	0
1623	ZB18 #70	Macronycteris vittatus	0	0	0	0	0	0	0	0	0	0	0	0	0	0
1624	ZB18 #71	Macronycteris vittatus	0	0	0	0	0	0	0	0	0	0	0	0	0	0
1625	ZB18 #72	Macronycteris vittatus	0	0	0	0	0	0	0	0	0	0	0	0	0	0
1626	ZB18 #73	Macronycteris vittatus	0	0	0	0	0	0	0	0	0	0	0	0	0	0
1627	ZB18 #74	Macronycteris vittatus	0	0	0	0	0	0	0	0	0	0	0	0	0	0
1628	ZB18 #75	Macronycteris vittatus	0	0	0	0	0	0	0	0	0	0	0	0	0	0
1629	ZB18 #76	Rousettus aegyptiacus	0	0	0	0	0	0	0	0	0	0	0	0	0	0
1630	ZB18 #77	Rousettus aegyptiacus	0	0	0	0	0	0	0	0	0	0	0	0	0	0
1631	ZB18 #78	Macronycteris vittatus	0	0	0	0	0	0	0	0	0	0	0	0	0	0
1632	ZB18 #79	Macronycteris vittatus	0	0	0	0	0	0	0	0	0	0	0	0	0	0
1633	ZB18 #80	Macronycteris vittatus	0	0	0	0	0	0	0	0	0	0	0	0	0	0
1634	ZB18 #81	Macronycteris vittatus	0	0	0	0	0	0	0	0	0	0	0	0	0	0
1635	ZB18 #82	Macronycteris vittatus	0	0	0	0	0	0	0	0	0	0	0	0	0	0
1636	ZB18 #83	Macronycteris vittatus	0	0	0	0	0	0	0	0	0	0	0	0	0	0
1637	ZB18 #84	Macronycteris vittatus	0	0	0	0	0	0	0	0	0	0	0	0	0	0
1638	ZB18 #85	Macronycteris vittatus	0	0	0	0	0	0	0	0	0	0	0	0	0	0
1639	ZB18 #86	Macronycteris vittatus	0	0	0	0	0	0	0	0	0	0	0	0	0	0
1640	ZB18 #87	Macronycteris vittatus	0	0	0	0	0	0	0	0	0	0	0	0	0	0
1641	ZB18 #88	Macronycteris vittatus	0	0	0	0	0	0	0	0	0	0	0	0	0	0
1642	ZB18 #89	Macronycteris vittatus	0	0	0	0	0	0	0	0	0	0	0	0	0	0
1643	ZB18 #90	Macronycteris vittatus	0	0	0	0	0	0	0	0	0	0	0	0	0	0
1644	ZB18 #91	Macronycteris vittatus	0	0	0	0	0	0	0	0	0	0	0	0	0	0
1645	ZB18 #92	Macronycteris vittatus	0	0	0	0	0	0	0	0	0	0	0	0	0	0
1646	ZB18 #93	Macronycteris vittatus	0	0	0	0	0	0	0	0	0	0	0	0	0	0
1647	ZB18 #94	Hipposideros caffer	0	0	0	0	0	0	0	0	0	0	0	0	0	0
1648	ZB18 #S1	Rousettus aegyptiacus	0	0	0	0	0	0	0	0	0	0	0	0	0	0
1649	ZB18 #S2	Rousettus aegyptiacus	0	0	0	0	0	0	0	0	0	0	0	0	0	0
1650	ZB18 #S3	Rousettus aegyptiacus	0	0	0	0	0	0	0	0	0	0	0	0	0	0
1651	ZB18 #S4	Rousettus aegyptiacus	0	0	0	0	0	0	0	0	0	0	0	0	0	0
1652	ZB18 #S5	Rousettus aegyptiacus	0	0	0	0	0	0	0	0	0	0	0	0	0	0
1653	ZB18 #S6	Rousettus aegyptiacus	0	0	0	0	0	0	0	0	0	0	0	0	0	0
1654	ZB18 #S7	Rousettus aegyptiacus	0	0	0	0	0	0	0	0	0	0	0	0	0	0
1655	ZB18 #S8	Rousettus aegyptiacus	0	0	0	0	0	0	0	0	0	0	0	0	0	0
1656	ZB18 #S9	Rousettus aegyptiacus	0	0	0	0	0	0	0	0	0	0	0	0	0	0
1657	ZB18 #S10	Rousettus aegyptiacus	0	0	0	0	0	0	0	0	0	0	0	0	0	0
1658	ZB18 #S11	Rousettus aegyptiacus	0	0	0	0	0	0	0	0	0	0	0	0	0	0
1659	ZB18 #S12	Rousettus aegyptiacus	0	0	0	0	0	0	0	0	0	0	0	0	0	0
1660	ZB18 #S13	Rousettus aegyptiacus	0	0	0	0	0	0	0	0	0	0	0	0	0	0
1661	ZB18 #S14	Rousettus aegyptiacus	0	0	0	0	0	0	0	0	0	0	0	0	0	0
1662	ZB18 #S15	Rousettus aegyptiacus	0	0	0	0	0	0	0	0	0	0	0	0	0	0
1663	ZB18 #S16	Rousettus aegyptiacus	0	0	0	0	0	0	0	0	0	0	0	0	0	0
1664	ZB18 #S17	Rousettus aegyptiacus	0	0	0	0	0	0	0	0	0	0	0	0	0	0
1665	ZB18 #S18	Macronycteris vittatus	0	0	0	0	0	0	0	0	0	0	0	0	0	0
1666	ZB18 #S19	Macronycteris vittatus	0	0	0	0	0	0	0	0	0	0	0	0	0	0
1667	ZB18 #S20	Macronycteris vittatus	0	0	0	0	0	0	0	0	0	0	0	0	0	0
1668	ZB18 #S21	Macronycteris vittatus	0	0	0	0	0	0	0	0	0	0	0	0	0	0
1669	ZB18 #S22	Macronycteris vittatus	0	0	0	0	0	0	0	0	0	0	0	0	0	0
1670	ZB18 #S23	Macronycteris vittatus	0	0	0	0	0	0	0	0	0	0	0	0	0	0
1671	ZB18 #S24	Macronycteris vittatus	0	0	0	0	0	0	0	0	0	0	0	0	0	0
1672	ZB18 #S25	Macronycteris vittatus	0	0	0	0	0	0	0	0	0	0	0	0	0	0
1673	ZB18 #S26	Macronycteris vittatus	0	0	0	0	0	0	0	0	0	0	0	0	0	0
1674	ZB18 #S27	Macronycteris vittatus	0	0	0	0	0	0	0	0	0	0	0	0	0	0
1675	ZB18 #S28	Macronycteris vittatus	0	0	0	0	0	0	0	0	0	0	0	0	0	0
1676	ZB18 #S29	Macronycteris vittatus	0	0	0	0	0	0	0	0	0	0	0	0	0	0
1677	ZB18 #S30	Macronycteris vittatus	0	0	0	0	0	0	0	0	0	0	0	0	0	0
1678	ZB18 #S31	Macronycteris vittatus	0	0	0	0	0	0	0	0	0	0	0	0	0	0
1679	ZB18 #S32	Macronycteris vittatus	0	0	0	0	0	0	0	0	0	0	0	0	0	0
1680	ZB18 #S33	Macronycteris vittatus	0	0	0	0	0	0	0	0	0	0	0	0	0	0
1681	ZB18 #S34	Macronycteris vittatus	0	0	0	0	0	0	0	0	0	0	0	0	0	0
1682	ZB18 #S35	Macronycteris vittatus	0	0	0	0	0	0	0	0	0	0	0	0	0	0
1683	ZB18 #S36	Macronycteris vittatus	0	0	0	0	0	0	0	0	0	0	0	0	0	0
1684	ZB18 #S37	Macronycteris vittatus	0	0	0	0	0	0	0	0	0	0	0	0	0	0
1685	ZB18 #S38	Macronycteris vittatus	0	0	0	0	0	0	0	0	0	0	0	0	0	0
1686	ZB18 #S39	Macronycteris vittatus	0	0	0	0	0	0	0	0	0	0	0	0	0	0
1687	ZB18 #S40	Macronycteris vittatus	0	0	0	0	0	0	0	0	0	0	0	0	0	0
1688	ZB18 #S41	Macronycteris vittatus	0	0	0	0	0	0	0	0	0	0	0	0	0	0
1689	ZB18 #S42	Macronycteris vittatus	0	0	0	0	0	0	0	0	0	0	0	0	0	0
1690	ZB18 #S43	Macronycteris vittatus	0	0	0	0	0	0	0	0	0	0	0	0	0	0
1691	ZB18 #S44	Macronycteris vittatus	0	0	0	0	0	0	0	0	0	0	0	0	0	0
1692	ZB18 #S45	Macronycteris vittatus	0	0	0	0	0	0	0	0	0	0	0	0	0	0
1693	ZB18 #S46	Macronycteris vittatus	0	0	0	0	0	0	0	0	0	0	0	0	0	0
1694	ZB18 #S47	Macronycteris vittatus	0	0	0	0	0	0	0	0	0	0	0	0	0	0
1695	ZB18 #S48	Macronycteris vittatus	0	0	0	0	0	0	0	0	0	0	0	0	0	0
1696	ZB18 #S49	Macronycteris vittatus	0	0	0	0	0	0	0	0	0	0	0	0	0	0
1697	ZB18 #S50	Macronycteris vittatus	0	0	0	0	0	0	0	0	0	0	0	0	0	0
1698	ZB18 #S51	Macronycteris vittatus	0	0	0	0	0	0	0	0	0	0	0	0	0	0
1699	ZB18 #S52	Macronycteris vittatus	0	0	0	0	0	0	0	0	0	0	0	0	0	0
1700	ZB18 #S53	Macronycteris vittatus	0	0	0	0	0	0	0	0	0	0	0	0	0	0
1701	ZB18 #S54	Macronycteris vittatus	0	0	0	0	0	0	0	0	0	0	0	0	0	0
1702	ZB18 #S55	Macronycteris vittatus	0	0	0	0	0	0	0	0	0	0	0	0	0	0
1703	ZB18 #S56	Macronycteris vittatus	0	0	0	0	0	0	0	0	0	0	0	0	0	0
1704	ZB18 #S57	Macronycteris vittatus	0	0	0	0	0	0	0	0	0	0	0	0	0	0
1705	ZB18 #S58	Macronycteris vittatus	0	0	0	0	0	0	0	0	0	0	0	0	0	0
1706	ZB18 #S59	Macronycteris vittatus	0	0	0	0	0	0	0	0	0	0	0	0	0	0
1707	ZB18 #S60	Macronycteris vittatus	0	0	0	0	0	0	0	0	0	0	0	0	0	0
1708	ZB18 #S61	Macronycteris vittatus	0	0	0	0	0	0	0	0	0	0	0	0	0	0
1709	ZB18 #S62	Macronycteris vittatus	0	0	0	0	0	0	0	0	0	0	0	0	0	0
1710	ZB18 #S63	Macronycteris vittatus	0	0	0	0	0	0	0	0	0	0	0	0	0	0
1711	ZB18 #S64	Macronycteris vittatus	0	0	0	0	0	0	0	0	0	0	0	0	0	0
1712	ZB18 #S65	Macronycteris vittatus	0	0	0	0	0	0	0	0	0	0	0	0	0	0
1713	ZB18 #S66	Macronycteris vittatus	0	0	0	0	0	0	0	0	0	0	0	0	0	0
1714	ZB18 #S67	Macronycteris vittatus	0	0	0	0	0	0	0	0	0	0	0	0	0	0
1715	ZB18 #S68	Macronycteris vittatus	0	0	0	0	0	0	0	0	0	0	0	0	0	0
1716	ZB18 #S69	Macronycteris vittatus	0	0	0	0	0	0	0	0	0	0	0	0	0	0
1717	ZB18 #S70	Macronycteris vittatus	0	0	0	0	0	0	0	0	0	0	0	0	0	0
1718	ZB18 #S71	Rousettus aegyptiacus	0	0	0	0	0	0	0	0	0	0	0	0	0	0
1719	ZB18 #S72	Rousettus aegyptiacus	0	0	0	0	0	0	0	0	0	0	0	0	0	0
1720	ZB18 #S73	Rousettus aegyptiacus	0	0	0	0	0	0	0	0	0	0	0	0	0	0
1721	ZB18 #S74	Rousettus aegyptiacus	0	0	0	0	0	0	0	0	0	0	0	0	0	0
1722	ZB18 #S75	Rousettus aegyptiacus	0	0	0	0	0	0	0	0	0	0	0	0	0	0
1723	ZB18 #S76	Rousettus aegyptiacus	0	0	0	0	0	0	0	0	0	0	0	0	0	0
1724	ZB18 #S77	Rousettus aegyptiacus	0	0	0	0	0	0	0	0	0	0	0	0	0	0
1725	ZB18 #S78	Macronycteris vittatus	0	0	0	0	0	0	0	0	0	0	0	0	0	0
1726	ZB18 #S79	Macronycteris vittatus	0	0	0	0	0	0	0	0	0	0	0	0	0	0
1727	ZB18 #S80	Macronycteris vittatus	0	0	0	0	0	0	0	0	0	0	0	0	0	0
1728	ZB18 #S81	Macronycteris vittatus	0	0	0	0	0	0	0	0	0	0	0	0	0	0
1729	ZB18 #S82	Macronycteris vittatus	0	0	0	0	0	0	0	0	0	0	0	0	0	0
1730	ZB18 #S83	Macronycteris vittatus	0	0	0	0	0	0	0	0	0	0	0	0	0	0
1731	ZB18 #S84	Macronycteris vittatus	0	0	0	0	0	0	0	0	0	0	0	0	0	0
1732	ZB18 #S85	Macronycteris vittatus	0	0	0	0	0	0	0	0	0	0	0	0	0	0
1733	ZB18 #S86	Macronycteris vittatus	0	0	0	0	0	0	0	0	0	0	0	0	0	0
1734	ZB18 #S87	Macronycteris vittatus	0	0	0	0	0	0	0	0	0	0	0	0	0	0
1735	ZB18 #S88	Macronycteris vittatus	0	0	0	0	0	0	0	0	0	0	0	0	0	0
1736	ZB18 #S89	Macronycteris vittatus	0	0	0	0	0	0	0	0	0	0	0	0	0	0
1737	ZB18 #S90	Macronycteris vittatus	0	0	0	0	0	0	0	0	0	0	0	0	0	0
1738	ZB18 #S91	Macronycteris vittatus	0	0	0	0	0	0	0	0	0	0	0	0	0	0
1739	ZB18 #S92	Macronycteris vittatus	0	0	0	0	0	0	0	0	0	0	0	0	0	0
1740	ZB18 #S93	Macronycteris vittatus	0	0	0	0	0	0	0	0	0	0	0	0	0	0
1741	ZB18 #S94	Macronycteris vittatus	0	0	0	0	0	0	0	0	0	0	0	0	0	0
1742	ZB18 #S95	Macronycteris vittatus	0	0	0	0	0	0	0	0	0	0	0	0	0	0
1743	ZB18 #S96	Macronycteris vittatus	0	0	0	0	0	0	0	0	0	0	0	0	0	0
1744	ZB18 #S97	Macronycteris vittatus	0	0	0	0	0	0	0	0	0	0	0	0	0	0
1745	ZB18 #S98	Macronycteris vittatus	0	0	0	0	0	0	0	0	0	0	0	0	0	0
1746	ZB18 #S99	Macronycteris vittatus	0	0	0	0	0	0	0	0	0	0	0	0	0	0
1747	ZB18 #S100	Macronycteris vittatus	0	0	0	0	0	0	0	0	0	0	0	0	0	0
1748	ZB18 #S101	Macronycteris vittatus	0	0	0	0	0	0	0	0	0	0	0	0	0	0
1749	ZB18 #S102	Macronycteris vittatus	0	0	0	0	0	0	0	0	0	0	0	0	0	0
1750	ZB18 #S103	Macronycteris vittatus	0	0	0	0	0	0	0	0	0	0	0	0	0	0
1751	ZB18 #S104	Macronycteris vittatus	0	0	0	0	0	0	0	0	0	0	0	0	0	0
1752	ZB18 #S105	Macronycteris vittatus	0	0	0	0	0	0	0	0	0	0	0	0	0	0
1753	ZB18 #S106	Macronycteris vittatus	0	0	0	0	0	0	0	0	0	0	0	0	0	0
1754	ZB18 #S107	Macronycteris vittatus	0	0	0	0	0	0	0	0	0	0	0	0	0	0
1755	ZB18 #S108	Macronycteris vittatus	0	0	0	0	0	0	0	0	0	0	0	0	0	0
1756	ZB18 #S109	Macronycteris vittatus	0	0	0	0	0	0	0	0	0	0	0	0	0	0
1757	ZB18 #S110	Macronycteris vittatus	0	0	0	0	0	0	0	0	0	0	0	0	0	0
1758	ZB18 #S111	Macronycteris vittatus	0	0	0	0	0	0	0	0	0	0	0	0	0	0
1759	ZB18 #S112	Hipposideros caffer	0	0	0	0	0	0	0	0	0	0	0	0	0	0
1760	ZB18 #S113	Macronycteris vittatus	0	0	0	0	0	0	0	0	0	0	0	0	0	0
1761	ZB18 #S114	Macronycteris vittatus	0	0	0	0	0	0	0	0	0	0	0	0	0	0
1762	ZB18 #S115	Macronycteris vittatus	0	0	0	0	0	0	0	0	0	0	0	0	0	0
1763	ZB18 #S116	Macronycteris vittatus	0	0	0	0	0	0	0	0	0	0	0	0	0	0
1764	ZB18 #S117	Macronycteris vittatus	0	0	0	0	0	0	0	0	0	0	0	0	0	0
1765	ZB18 #S118	Macronycteris vittatus	0	0	0	0	0	0	0	0	0	0	0	0	0	0
1766	ZB18 #S119	Macronycteris vittatus	0	0	0	0	0	0	0	0	0	0	0	0	0	0
1767	ZB18 #S120	Macronycteris vittatus	0	0	0	0	0	0	0	0	0	0	0	0	0	0
1768	ZB18 #S121	Macronycteris vittatus	0	0	0	0	0	0	0	0	0	0	0	0	0	0
1769	ZB18 #S122	Macronycteris vittatus	0	0	0	0	0	0	0	0	0	0	0	0	0	0
1770	ZB18 #S123	Macronycteris vittatus	0	0	0	0	0	0	0	0	0	0	0	0	0	0
1771	ZB18 #S124	Macronycteris vittatus	0	0	0	0	0	0	0	0	0	0	0	0	0	0
1772	ZB18 #S125	Macronycteris vittatus	0	0	0	0	0	0	0	0	0	0	0	0	0	0
1773	ZB18 #S126	Macronycteris vittatus	0	0	0	0	0	0	0	0	0	0	0	0	0	0
1774	ZB18 #S127	Macronycteris vittatus	0	0	0	0	0	0	0	0	0	0	0	0	0	0
1775	ZB18 #S128	Macronycteris vittatus	0	0	0	0	0	0	0	0	0	0	0	0	0	0
1776	ZB18 #S129	Macronycteris vittatus	0	0	0	0	0	0	0	0	0	0	0	0	0	0
1777	ZB18 #S130	Macronycteris vittatus	0	0	0	0	0	0	0	0	0	0	0	0	0	0
0	0	0	0	0	0	0	0	0	0	0	0	0	0	0	0	0
0	0	0	0	0	0	0	0	0	0	0	0	0	0	0	0	0
0	0	0	0	0	0	0	0	0	0	0	0	0	0	0	0	0
0	0	0	0	0	0	0	0	0	0	0	0	0	0	0	0	0
0	0	0	0	0	0	0	0	0	0	0	0	0	0	0	0	0
0	0	0	0	0	0	0	0	0	0	0	0	0	0	0	0	0
0	0	0	0	0	0	0	0	0	0	0	0	0	0	0	0	0
0	0	0	0	0	0	0	0	0	0	0	0	0	0	0	0	0
0	0	0	0	0	0	0	0	0	0	0	0	0	0	0	0	0
0	0	0	0	0	0	0	0	0	0	0	0	0	0	0	0	0
0	0	0	0	0	0	0	0	0	0	0	0	0	0	0	0	0
0	0	0	0	0	0	0	0	0	0	0	0	0	0	0	0	0
0	0	0	0	0	0	0	0	0	0	0	0	0	0	0	0	0
